# Supplementary material for: The temporal dynamics of emotion comparison depends on low-level attentional factors
Source: Sci Rep. 2023 May 5;13:7324. doi: 10.1038/s41598-023-33711-0 (PMC10163009; doi:10.1038/s41598-023-33711-0)
Supplement: Supplementary file 1 — Supplementary Information 1. [file 41598_2023_33711_MOESM1_ESM.xlsx]

## Sheet: Raw_Data
Subj	Trial	average_valence	block	block_detection_order	congruency	model_number	model_sex	stimulus	target_absolute_intensity	target_intensity	target_position	Good_fixation_count	FIX_ACC	DWELL_time
1	1	-50	detect_angry	detect_angry_then_happy	CONG	8	1	82AAvsN.jpg	100	-100	0	1	1	277
1	1	-50	detect_angry	detect_angry_then_happy	CONG	8	1	82AAvsN.jpg	100	-100	0	2	1	3067
1	2	50	detect_angry	detect_angry_then_happy	INCONG	2	0	28HHvsN.jpg	0	0	1	1	0	297
1	2	50	detect_angry	detect_angry_then_happy	INCONG	2	0	28HHvsN.jpg	0	0	1	2	1	2955
1	3	50	detect_angry	detect_angry_then_happy	INCONG	3	0	38HHvsN.jpg	0	0	1	1	0	372
1	3	50	detect_angry	detect_angry_then_happy	INCONG	3	0	38HHvsN.jpg	0	0	1	2	1	2973
1	4	-50	detect_angry	detect_angry_then_happy	CONG	5	1	52AAvsN.jpg	100	-100	0	1	0	205
1	4	-50	detect_angry	detect_angry_then_happy	CONG	5	1	52AAvsN.jpg	100	-100	0	2	1	3159
1	5	50	detect_angry	detect_angry_then_happy	CONG	4	0	44NvsHH.jpg	0	0	0	1	0	231
1	5	50	detect_angry	detect_angry_then_happy	CONG	4	0	44NvsHH.jpg	0	0	0	2	1	2584
1	6	50	detect_angry	detect_angry_then_happy	CONG	5	1	54NvsHH.jpg	0	0	0	1	1	239
1	6	50	detect_angry	detect_angry_then_happy	CONG	5	1	54NvsHH.jpg	0	0	0	2	0	291
1	6	50	detect_angry	detect_angry_then_happy	CONG	5	1	54NvsHH.jpg	0	0	0	3	1	2752
1	7	50	detect_angry	detect_angry_then_happy	CONG	7	1	74NvsHH.jpg	0	0	0	1	1	181
1	7	50	detect_angry	detect_angry_then_happy	CONG	7	1	74NvsHH.jpg	0	0	0	2	0	95
1	7	50	detect_angry	detect_angry_then_happy	CONG	7	1	74NvsHH.jpg	0	0	0	3	1	3112
1	8	50	detect_angry	detect_angry_then_happy	INCONG	1	0	18HHvsN.jpg	0	0	1	1	0	150
1	8	50	detect_angry	detect_angry_then_happy	INCONG	1	0	18HHvsN.jpg	0	0	1	2	1	2656
1	9	50	detect_angry	detect_angry_then_happy	CONG	6	1	64NvsHH.jpg	0	0	0	1	1	2888
1	10	-50	detect_angry	detect_angry_then_happy	CONG	7	1	72AAvsN.jpg	100	-100	0	1	1	3109
1	11	-50	detect_angry	detect_angry_then_happy	INCONG	1	0	16NvsAA.jpg	100	-100	1	1	0	182
1	11	-50	detect_angry	detect_angry_then_happy	INCONG	1	0	16NvsAA.jpg	100	-100	1	2	1	1631
1	11	-50	detect_angry	detect_angry_then_happy	INCONG	1	0	16NvsAA.jpg	100	-100	1	4	0	148
1	11	-50	detect_angry	detect_angry_then_happy	INCONG	1	0	16NvsAA.jpg	100	-100	1	5	1	1204
1	12	-50	detect_angry	detect_angry_then_happy	INCONG	5	1	56NvsAA.jpg	100	-100	1	1	0	150
1	12	-50	detect_angry	detect_angry_then_happy	INCONG	5	1	56NvsAA.jpg	100	-100	1	2	1	3064
1	13	50	detect_angry	detect_angry_then_happy	INCONG	6	1	68HHvsN.jpg	0	0	1	1	0	162
1	13	50	detect_angry	detect_angry_then_happy	INCONG	6	1	68HHvsN.jpg	0	0	1	2	1	3132
1	14	-50	detect_angry	detect_angry_then_happy	CONG	4	0	42AAvsN.jpg	100	-100	0	1	1	609
1	14	-50	detect_angry	detect_angry_then_happy	CONG	4	0	42AAvsN.jpg	100	-100	0	3	0	271
1	14	-50	detect_angry	detect_angry_then_happy	CONG	4	0	42AAvsN.jpg	100	-100	0	4	1	2378
1	15	50	detect_angry	detect_angry_then_happy	INCONG	4	0	48HHvsN.jpg	0	0	1	1	0	145
1	15	50	detect_angry	detect_angry_then_happy	INCONG	4	0	48HHvsN.jpg	0	0	1	2	1	3125
1	16	50	detect_angry	detect_angry_then_happy	CONG	2	0	24NvsHH.jpg	0	0	0	1	1	3328
1	17	-50	detect_angry	detect_angry_then_happy	CONG	2	0	22AAvsN.jpg	100	-100	0	1	1	3374
1	18	-50	detect_angry	detect_angry_then_happy	CONG	1	0	12AAvsN.jpg	100	-100	0	1	1	3038
1	19	-50	detect_angry	detect_angry_then_happy	CONG	6	1	62AAvsN.jpg	100	-100	0	1	1	492
1	19	-50	detect_angry	detect_angry_then_happy	CONG	6	1	62AAvsN.jpg	100	-100	0	2	0	185
1	19	-50	detect_angry	detect_angry_then_happy	CONG	6	1	62AAvsN.jpg	100	-100	0	3	1	2514
1	20	-50	detect_angry	detect_angry_then_happy	INCONG	4	0	46NvsAA.jpg	100	-100	1	1	0	253
1	20	-50	detect_angry	detect_angry_then_happy	INCONG	4	0	46NvsAA.jpg	100	-100	1	2	1	221
1	20	-50	detect_angry	detect_angry_then_happy	INCONG	4	0	46NvsAA.jpg	100	-100	1	3	0	2792
1	21	50	detect_angry	detect_angry_then_happy	INCONG	5	1	58HHvsN.jpg	0	0	1	1	0	206
1	21	50	detect_angry	detect_angry_then_happy	INCONG	5	1	58HHvsN.jpg	0	0	1	2	1	2997
1	22	-50	detect_angry	detect_angry_then_happy	INCONG	6	1	66NvsAA.jpg	100	-100	1	1	0	291
1	22	-50	detect_angry	detect_angry_then_happy	INCONG	6	1	66NvsAA.jpg	100	-100	1	2	1	2984
1	23	50	detect_angry	detect_angry_then_happy	INCONG	8	1	88HHvsN.jpg	0	0	1	1	0	227
1	23	50	detect_angry	detect_angry_then_happy	INCONG	8	1	88HHvsN.jpg	0	0	1	2	1	2593
1	24	-50	detect_angry	detect_angry_then_happy	CONG	3	0	32AAvsN.jpg	100	-100	0	1	1	3179
1	25	50	detect_angry	detect_angry_then_happy	CONG	1	0	14NvsHH.jpg	0	0	0	1	1	3220
1	26	-50	detect_angry	detect_angry_then_happy	INCONG	7	1	76NvsAA.jpg	100	-100	1	1	0	267
1	26	-50	detect_angry	detect_angry_then_happy	INCONG	7	1	76NvsAA.jpg	100	-100	1	2	1	2628
1	27	50	detect_angry	detect_angry_then_happy	CONG	3	0	34NvsHH.jpg	0	0	0	1	1	405
1	27	50	detect_angry	detect_angry_then_happy	CONG	3	0	34NvsHH.jpg	0	0	0	3	0	235
1	27	50	detect_angry	detect_angry_then_happy	CONG	3	0	34NvsHH.jpg	0	0	0	4	1	2612
1	28	-50	detect_angry	detect_angry_then_happy	INCONG	8	1	86NvsAA.jpg	100	-100	1	1	0	226
1	28	-50	detect_angry	detect_angry_then_happy	INCONG	8	1	86NvsAA.jpg	100	-100	1	2	1	2963
1	29	50	detect_angry	detect_angry_then_happy	INCONG	7	1	78HHvsN.jpg	0	0	1	1	0	269
1	29	50	detect_angry	detect_angry_then_happy	INCONG	7	1	78HHvsN.jpg	0	0	1	2	1	2938
1	30	-50	detect_angry	detect_angry_then_happy	INCONG	3	0	36NvsAA.jpg	100	-100	1	1	0	157
1	30	-50	detect_angry	detect_angry_then_happy	INCONG	3	0	36NvsAA.jpg	100	-100	1	2	1	2799
1	31	-50	detect_angry	detect_angry_then_happy	INCONG	2	0	26NvsAA.jpg	100	-100	1	1	0	433
1	31	-50	detect_angry	detect_angry_then_happy	INCONG	2	0	26NvsAA.jpg	100	-100	1	2	1	2339
1	32	50	detect_angry	detect_angry_then_happy	CONG	8	1	84NvsHH.jpg	0	0	0	1	1	2969
1	33	-50	detect_happy	detect_angry_then_happy	INCONG	4	0	46NvsAA.jpg	0	0	0	1	1	291
1	33	-50	detect_happy	detect_angry_then_happy	INCONG	4	0	46NvsAA.jpg	0	0	0	2	0	664
1	33	-50	detect_happy	detect_angry_then_happy	INCONG	4	0	46NvsAA.jpg	0	0	0	3	1	2577
1	34	50	detect_happy	detect_angry_then_happy	CONG	3	0	34NvsHH.jpg	100	100	1	1	1	3270
1	35	50	detect_happy	detect_angry_then_happy	CONG	2	0	24NvsHH.jpg	100	100	1	1	0	195
1	35	50	detect_happy	detect_angry_then_happy	CONG	2	0	24NvsHH.jpg	100	100	1	2	1	3129
1	36	-50	detect_happy	detect_angry_then_happy	CONG	5	1	52AAvsN.jpg	0	0	1	1	1	155
1	36	-50	detect_happy	detect_angry_then_happy	CONG	5	1	52AAvsN.jpg	0	0	1	2	0	442
1	36	-50	detect_happy	detect_angry_then_happy	CONG	5	1	52AAvsN.jpg	0	0	1	3	1	2599
1	37	50	detect_happy	detect_angry_then_happy	INCONG	3	0	38HHvsN.jpg	100	100	0	1	1	191
1	37	50	detect_happy	detect_angry_then_happy	INCONG	3	0	38HHvsN.jpg	100	100	0	2	1	2965
1	38	50	detect_happy	detect_angry_then_happy	CONG	4	0	44NvsHH.jpg	100	100	1	1	1	3254
1	39	50	detect_happy	detect_angry_then_happy	INCONG	7	1	78HHvsN.jpg	100	100	0	1	1	272
1	39	50	detect_happy	detect_angry_then_happy	INCONG	7	1	78HHvsN.jpg	100	100	0	2	0	123
1	39	50	detect_happy	detect_angry_then_happy	INCONG	7	1	78HHvsN.jpg	100	100	0	3	1	1783
1	39	50	detect_happy	detect_angry_then_happy	INCONG	7	1	78HHvsN.jpg	100	100	0	5	1	730
1	40	50	detect_happy	detect_angry_then_happy	INCONG	6	1	68HHvsN.jpg	100	100	0	1	1	3297
1	41	-50	detect_happy	detect_angry_then_happy	INCONG	2	0	26NvsAA.jpg	0	0	0	1	1	325
1	41	-50	detect_happy	detect_angry_then_happy	INCONG	2	0	26NvsAA.jpg	0	0	0	2	0	273
1	41	-50	detect_happy	detect_angry_then_happy	INCONG	2	0	26NvsAA.jpg	0	0	0	3	1	2738
1	42	-50	detect_happy	detect_angry_then_happy	INCONG	6	1	66NvsAA.jpg	0	0	0	1	1	445
1	42	-50	detect_happy	detect_angry_then_happy	INCONG	6	1	66NvsAA.jpg	0	0	0	3	0	298
1	42	-50	detect_happy	detect_angry_then_happy	INCONG	6	1	66NvsAA.jpg	0	0	0	4	1	2366
1	43	50	detect_happy	detect_angry_then_happy	CONG	7	1	74NvsHH.jpg	100	100	1	1	0	134
1	43	50	detect_happy	detect_angry_then_happy	CONG	7	1	74NvsHH.jpg	100	100	1	2	1	3048
1	44	50	detect_happy	detect_angry_then_happy	INCONG	4	0	48HHvsN.jpg	100	100	0	1	1	2748
1	45	-50	detect_happy	detect_angry_then_happy	CONG	4	0	42AAvsN.jpg	0	0	1	1	0	211
1	45	-50	detect_happy	detect_angry_then_happy	CONG	4	0	42AAvsN.jpg	0	0	1	2	1	2918
1	46	50	detect_happy	detect_angry_then_happy	INCONG	2	0	28HHvsN.jpg	100	100	0	1	1	3307
1	47	50	detect_happy	detect_angry_then_happy	CONG	8	1	84NvsHH.jpg	100	100	1	1	0	150
1	47	50	detect_happy	detect_angry_then_happy	CONG	8	1	84NvsHH.jpg	100	100	1	2	1	3091
1	48	-50	detect_happy	detect_angry_then_happy	CONG	3	0	32AAvsN.jpg	0	0	1	1	0	238
1	48	-50	detect_happy	detect_angry_then_happy	CONG	3	0	32AAvsN.jpg	0	0	1	2	1	3008
1	49	-50	detect_happy	detect_angry_then_happy	CONG	7	1	72AAvsN.jpg	0	0	1	1	0	101
1	49	-50	detect_happy	detect_angry_then_happy	CONG	7	1	72AAvsN.jpg	0	0	1	2	1	2706
1	50	-50	detect_happy	detect_angry_then_happy	CONG	8	1	82AAvsN.jpg	0	0	1	1	0	239
1	50	-50	detect_happy	detect_angry_then_happy	CONG	8	1	82AAvsN.jpg	0	0	1	2	1	2727
1	51	50	detect_happy	detect_angry_then_happy	INCONG	8	1	88HHvsN.jpg	100	100	0	1	1	3269
1	52	-50	detect_happy	detect_angry_then_happy	CONG	1	0	12AAvsN.jpg	0	0	1	1	0	108
1	52	-50	detect_happy	detect_angry_then_happy	CONG	1	0	12AAvsN.jpg	0	0	1	2	1	3193
1	53	-50	detect_happy	detect_angry_then_happy	INCONG	1	0	16NvsAA.jpg	0	0	0	1	1	127
1	53	-50	detect_happy	detect_angry_then_happy	INCONG	1	0	16NvsAA.jpg	0	0	0	2	0	149
1	53	-50	detect_happy	detect_angry_then_happy	INCONG	1	0	16NvsAA.jpg	0	0	0	3	1	2933
1	54	-50	detect_happy	detect_angry_then_happy	CONG	2	0	22AAvsN.jpg	0	0	1	1	0	302
1	54	-50	detect_happy	detect_angry_then_happy	CONG	2	0	22AAvsN.jpg	0	0	1	2	1	194
1	54	-50	detect_happy	detect_angry_then_happy	CONG	2	0	22AAvsN.jpg	0	0	1	3	0	278
1	54	-50	detect_happy	detect_angry_then_happy	CONG	2	0	22AAvsN.jpg	0	0	1	4	1	2352
1	55	-50	detect_happy	detect_angry_then_happy	INCONG	8	1	86NvsAA.jpg	0	0	0	1	1	3155
1	56	-50	detect_happy	detect_angry_then_happy	INCONG	5	1	56NvsAA.jpg	0	0	0	1	1	201
1	56	-50	detect_happy	detect_angry_then_happy	INCONG	5	1	56NvsAA.jpg	0	0	0	2	0	618
1	56	-50	detect_happy	detect_angry_then_happy	INCONG	5	1	56NvsAA.jpg	0	0	0	3	1	2410
1	57	50	detect_happy	detect_angry_then_happy	CONG	5	1	54NvsHH.jpg	100	100	1	1	0	329
1	57	50	detect_happy	detect_angry_then_happy	CONG	5	1	54NvsHH.jpg	100	100	1	2	1	2877
1	59	-50	detect_happy	detect_angry_then_happy	INCONG	7	1	76NvsAA.jpg	0	0	0	1	0	119
1	59	-50	detect_happy	detect_angry_then_happy	INCONG	7	1	76NvsAA.jpg	0	0	0	2	1	3060
1	60	-50	detect_happy	detect_angry_then_happy	CONG	6	1	62AAvsN.jpg	0	0	1	1	0	191
1	60	-50	detect_happy	detect_angry_then_happy	CONG	6	1	62AAvsN.jpg	0	0	1	2	1	2880
1	61	50	detect_happy	detect_angry_then_happy	CONG	6	1	64NvsHH.jpg	100	100	1	1	1	90
1	61	50	detect_happy	detect_angry_then_happy	CONG	6	1	64NvsHH.jpg	100	100	1	2	0	219
1	61	50	detect_happy	detect_angry_then_happy	CONG	6	1	64NvsHH.jpg	100	100	1	3	0	219
1	61	50	detect_happy	detect_angry_then_happy	CONG	6	1	64NvsHH.jpg	100	100	1	4	1	2370
1	62	50	detect_happy	detect_angry_then_happy	INCONG	5	1	58HHvsN.jpg	100	100	0	1	1	3234
1	63	50	detect_happy	detect_angry_then_happy	CONG	1	0	14NvsHH.jpg	100	100	1	1	0	141
1	63	50	detect_happy	detect_angry_then_happy	CONG	1	0	14NvsHH.jpg	100	100	1	2	1	3008
1	64	-50	detect_happy	detect_angry_then_happy	INCONG	3	0	36NvsAA.jpg	0	0	0	1	1	1128
1	64	-50	detect_happy	detect_angry_then_happy	INCONG	3	0	36NvsAA.jpg	0	0	0	3	0	158
1	64	-50	detect_happy	detect_angry_then_happy	INCONG	3	0	36NvsAA.jpg	0	0	0	4	1	1869
2	1	-50	detect_happy	detect_happy_then_angry	CONG	4	0	42AAvsN.jpg	0	0	1	1	0	1025
2	1	-50	detect_happy	detect_happy_then_angry	CONG	4	0	42AAvsN.jpg	0	0	1	2	1	2023
2	2	50	detect_happy	detect_happy_then_angry	INCONG	5	1	58HHvsN.jpg	100	100	0	1	1	3473
2	3	50	detect_happy	detect_happy_then_angry	CONG	1	0	14NvsHH.jpg	100	100	1	1	0	346
2	3	50	detect_happy	detect_happy_then_angry	CONG	1	0	14NvsHH.jpg	100	100	1	2	1	3055
2	4	50	detect_happy	detect_happy_then_angry	CONG	7	1	74NvsHH.jpg	100	100	1	1	1	3493
2	5	-50	detect_happy	detect_happy_then_angry	INCONG	3	0	36NvsAA.jpg	0	0	0	1	0	226
2	5	-50	detect_happy	detect_happy_then_angry	INCONG	3	0	36NvsAA.jpg	0	0	0	2	1	2988
2	6	-50	detect_happy	detect_happy_then_angry	INCONG	7	1	76NvsAA.jpg	0	0	0	1	1	3399
2	7	50	detect_happy	detect_happy_then_angry	INCONG	6	1	68HHvsN.jpg	100	100	0	1	1	3262
2	8	-50	detect_happy	detect_happy_then_angry	CONG	1	0	12AAvsN.jpg	0	0	1	1	1	2834
2	9	50	detect_happy	detect_happy_then_angry	INCONG	8	1	88HHvsN.jpg	100	100	0	1	1	3298
2	10	-50	detect_happy	detect_happy_then_angry	INCONG	1	0	16NvsAA.jpg	0	0	0	1	1	3097
2	11	50	detect_happy	detect_happy_then_angry	INCONG	4	0	48HHvsN.jpg	100	100	0	1	1	3231
2	12	-50	detect_happy	detect_happy_then_angry	CONG	7	1	72AAvsN.jpg	0	0	1	1	1	3086
2	13	-50	detect_happy	detect_happy_then_angry	INCONG	2	0	26NvsAA.jpg	0	0	0	1	1	2828
2	14	-50	detect_happy	detect_happy_then_angry	CONG	3	0	32AAvsN.jpg	0	0	1	1	1	2961
2	15	-50	detect_happy	detect_happy_then_angry	INCONG	4	0	46NvsAA.jpg	0	0	0	1	0	398
2	15	-50	detect_happy	detect_happy_then_angry	INCONG	4	0	46NvsAA.jpg	0	0	0	2	1	2714
2	16	50	detect_happy	detect_happy_then_angry	CONG	3	0	34NvsHH.jpg	100	100	1	1	1	3375
2	17	-50	detect_happy	detect_happy_then_angry	CONG	6	1	62AAvsN.jpg	0	0	1	1	0	390
2	17	-50	detect_happy	detect_happy_then_angry	CONG	6	1	62AAvsN.jpg	0	0	1	2	1	2381
2	18	50	detect_happy	detect_happy_then_angry	CONG	6	1	64NvsHH.jpg	100	100	1	1	1	3113
2	19	50	detect_happy	detect_happy_then_angry	INCONG	7	1	78HHvsN.jpg	100	100	0	1	1	3952
2	20	-50	detect_happy	detect_happy_then_angry	INCONG	8	1	86NvsAA.jpg	0	0	0	1	1	3292
2	21	50	detect_happy	detect_happy_then_angry	CONG	5	1	54NvsHH.jpg	100	100	1	1	1	3227
2	22	50	detect_happy	detect_happy_then_angry	CONG	2	0	24NvsHH.jpg	100	100	1	1	1	3244
2	23	-50	detect_happy	detect_happy_then_angry	CONG	5	1	52AAvsN.jpg	0	0	1	1	0	665
2	23	-50	detect_happy	detect_happy_then_angry	CONG	5	1	52AAvsN.jpg	0	0	1	2	1	3236
2	24	50	detect_happy	detect_happy_then_angry	CONG	4	0	44NvsHH.jpg	100	100	1	1	1	3138
2	25	-50	detect_happy	detect_happy_then_angry	CONG	2	0	22AAvsN.jpg	0	0	1	1	1	3144
2	26	-50	detect_happy	detect_happy_then_angry	CONG	8	1	82AAvsN.jpg	0	0	1	1	1	2871
2	27	-50	detect_happy	detect_happy_then_angry	INCONG	6	1	66NvsAA.jpg	0	0	0	1	1	994
2	27	-50	detect_happy	detect_happy_then_angry	INCONG	6	1	66NvsAA.jpg	0	0	0	3	0	381
2	27	-50	detect_happy	detect_happy_then_angry	INCONG	6	1	66NvsAA.jpg	0	0	0	4	1	1458
2	28	50	detect_happy	detect_happy_then_angry	CONG	8	1	84NvsHH.jpg	100	100	1	1	0	181
2	28	50	detect_happy	detect_happy_then_angry	CONG	8	1	84NvsHH.jpg	100	100	1	2	1	2951
2	29	50	detect_happy	detect_happy_then_angry	INCONG	3	0	38HHvsN.jpg	100	100	0	1	1	1568
2	29	50	detect_happy	detect_happy_then_angry	INCONG	3	0	38HHvsN.jpg	100	100	0	3	0	223
2	29	50	detect_happy	detect_happy_then_angry	INCONG	3	0	38HHvsN.jpg	100	100	0	4	1	1035
2	30	-50	detect_happy	detect_happy_then_angry	INCONG	5	1	56NvsAA.jpg	0	0	0	1	0	267
2	30	-50	detect_happy	detect_happy_then_angry	INCONG	5	1	56NvsAA.jpg	0	0	0	2	1	2522
2	31	50	detect_happy	detect_happy_then_angry	INCONG	2	0	28HHvsN.jpg	100	100	0	1	1	3246
2	32	50	detect_happy	detect_happy_then_angry	INCONG	1	0	18HHvsN.jpg	100	100	0	1	1	2981
2	33	-50	detect_angry	detect_happy_then_angry	INCONG	3	0	36NvsAA.jpg	100	-100	1	1	0	554
2	33	-50	detect_angry	detect_happy_then_angry	INCONG	3	0	36NvsAA.jpg	100	-100	1	2	1	2522
2	34	-50	detect_angry	detect_happy_then_angry	INCONG	4	0	46NvsAA.jpg	100	-100	1	1	1	2836
2	35	50	detect_angry	detect_happy_then_angry	CONG	3	0	34NvsHH.jpg	0	0	0	1	1	3365
2	36	-50	detect_angry	detect_happy_then_angry	INCONG	1	0	16NvsAA.jpg	100	-100	1	1	1	3134
2	37	-50	detect_angry	detect_happy_then_angry	CONG	8	1	82AAvsN.jpg	100	-100	0	1	0	293
2	37	-50	detect_angry	detect_happy_then_angry	CONG	8	1	82AAvsN.jpg	100	-100	0	2	1	3196
2	38	-50	detect_angry	detect_happy_then_angry	CONG	3	0	32AAvsN.jpg	100	-100	0	1	1	3239
2	39	50	detect_angry	detect_happy_then_angry	INCONG	5	1	58HHvsN.jpg	0	0	1	1	0	224
2	39	50	detect_angry	detect_happy_then_angry	INCONG	5	1	58HHvsN.jpg	0	0	1	2	1	2871
2	40	50	detect_angry	detect_happy_then_angry	INCONG	2	0	28HHvsN.jpg	0	0	1	1	0	409
2	40	50	detect_angry	detect_happy_then_angry	INCONG	2	0	28HHvsN.jpg	0	0	1	2	1	2834
2	41	-50	detect_angry	detect_happy_then_angry	CONG	4	0	42AAvsN.jpg	100	-100	0	1	0	532
2	41	-50	detect_angry	detect_happy_then_angry	CONG	4	0	42AAvsN.jpg	100	-100	0	2	1	2559
2	42	50	detect_angry	detect_happy_then_angry	INCONG	3	0	38HHvsN.jpg	0	0	1	1	1	3266
2	43	-50	detect_angry	detect_happy_then_angry	INCONG	7	1	76NvsAA.jpg	100	-100	1	1	1	3449
2	44	-50	detect_angry	detect_happy_then_angry	CONG	2	0	22AAvsN.jpg	100	-100	0	1	0	670
2	44	-50	detect_angry	detect_happy_then_angry	CONG	2	0	22AAvsN.jpg	100	-100	0	2	1	2457
2	45	-50	detect_angry	detect_happy_then_angry	CONG	1	0	12AAvsN.jpg	100	-100	0	1	1	3878
2	46	-50	detect_angry	detect_happy_then_angry	INCONG	8	1	86NvsAA.jpg	100	-100	1	1	1	3418
2	47	50	detect_angry	detect_happy_then_angry	CONG	8	1	84NvsHH.jpg	0	0	0	1	1	3996
2	48	-50	detect_angry	detect_happy_then_angry	INCONG	2	0	26NvsAA.jpg	100	-100	1	1	1	3227
2	49	-50	detect_angry	detect_happy_then_angry	CONG	7	1	72AAvsN.jpg	100	-100	0	1	1	3054
2	50	-50	detect_angry	detect_happy_then_angry	CONG	6	1	62AAvsN.jpg	100	-100	0	1	1	3078
2	51	-50	detect_angry	detect_happy_then_angry	INCONG	5	1	56NvsAA.jpg	100	-100	1	1	0	468
2	51	-50	detect_angry	detect_happy_then_angry	INCONG	5	1	56NvsAA.jpg	100	-100	1	2	1	2177
2	52	50	detect_angry	detect_happy_then_angry	CONG	2	0	24NvsHH.jpg	0	0	0	1	1	4307
2	53	50	detect_angry	detect_happy_then_angry	CONG	1	0	14NvsHH.jpg	0	0	0	1	1	3195
2	54	50	detect_angry	detect_happy_then_angry	INCONG	7	1	78HHvsN.jpg	0	0	1	1	0	260
2	54	50	detect_angry	detect_happy_then_angry	INCONG	7	1	78HHvsN.jpg	0	0	1	2	1	2745
2	55	50	detect_angry	detect_happy_then_angry	INCONG	4	0	48HHvsN.jpg	0	0	1	1	1	2818
2	56	50	detect_angry	detect_happy_then_angry	CONG	5	1	54NvsHH.jpg	0	0	0	1	1	3245
2	57	50	detect_angry	detect_happy_then_angry	INCONG	8	1	88HHvsN.jpg	0	0	1	1	1	3295
2	58	50	detect_angry	detect_happy_then_angry	CONG	7	1	74NvsHH.jpg	0	0	0	1	1	3331
2	59	-50	detect_angry	detect_happy_then_angry	CONG	5	1	52AAvsN.jpg	100	-100	0	1	1	3162
2	60	-50	detect_angry	detect_happy_then_angry	INCONG	6	1	66NvsAA.jpg	100	-100	1	1	0	230
2	60	-50	detect_angry	detect_happy_then_angry	INCONG	6	1	66NvsAA.jpg	100	-100	1	2	1	2963
2	61	50	detect_angry	detect_happy_then_angry	INCONG	1	0	18HHvsN.jpg	0	0	1	1	1	3052
2	62	50	detect_angry	detect_happy_then_angry	CONG	6	1	64NvsHH.jpg	0	0	0	1	1	3218
2	63	50	detect_angry	detect_happy_then_angry	CONG	4	0	44NvsHH.jpg	0	0	0	1	1	3161
2	64	50	detect_angry	detect_happy_then_angry	INCONG	6	1	68HHvsN.jpg	0	0	1	1	0	588
2	64	50	detect_angry	detect_happy_then_angry	INCONG	6	1	68HHvsN.jpg	0	0	1	2	1	2282
3	2	-50	detect_angry	detect_angry_then_happy	INCONG	1	0	16NvsAA.jpg	100	-100	1	1	0	169
3	2	-50	detect_angry	detect_angry_then_happy	INCONG	1	0	16NvsAA.jpg	100	-100	1	2	1	260
3	2	-50	detect_angry	detect_angry_then_happy	INCONG	1	0	16NvsAA.jpg	100	-100	1	3	0	242
3	2	-50	detect_angry	detect_angry_then_happy	INCONG	1	0	16NvsAA.jpg	100	-100	1	4	1	1694
3	3	-50	detect_angry	detect_angry_then_happy	INCONG	6	1	66NvsAA.jpg	100	-100	1	1	0	1503
3	3	-50	detect_angry	detect_angry_then_happy	INCONG	6	1	66NvsAA.jpg	100	-100	1	2	1	2862
3	4	50	detect_angry	detect_angry_then_happy	INCONG	2	0	28HHvsN.jpg	0	0	1	1	1	109
3	4	50	detect_angry	detect_angry_then_happy	INCONG	2	0	28HHvsN.jpg	0	0	1	2	0	263
3	4	50	detect_angry	detect_angry_then_happy	INCONG	2	0	28HHvsN.jpg	0	0	1	3	1	340
3	4	50	detect_angry	detect_angry_then_happy	INCONG	2	0	28HHvsN.jpg	0	0	1	4	0	728
3	4	50	detect_angry	detect_angry_then_happy	INCONG	2	0	28HHvsN.jpg	0	0	1	5	0	728
3	4	50	detect_angry	detect_angry_then_happy	INCONG	2	0	28HHvsN.jpg	0	0	1	6	0	728
3	4	50	detect_angry	detect_angry_then_happy	INCONG	2	0	28HHvsN.jpg	0	0	1	7	1	1479
3	5	50	detect_angry	detect_angry_then_happy	INCONG	6	1	68HHvsN.jpg	0	0	1	1	0	55
3	5	50	detect_angry	detect_angry_then_happy	INCONG	6	1	68HHvsN.jpg	0	0	1	2	1	238
3	5	50	detect_angry	detect_angry_then_happy	INCONG	6	1	68HHvsN.jpg	0	0	1	3	0	375
3	5	50	detect_angry	detect_angry_then_happy	INCONG	6	1	68HHvsN.jpg	0	0	1	4	0	375
3	5	50	detect_angry	detect_angry_then_happy	INCONG	6	1	68HHvsN.jpg	0	0	1	5	1	2397
3	6	50	detect_angry	detect_angry_then_happy	CONG	3	0	34NvsHH.jpg	0	0	0	1	0	130
3	6	50	detect_angry	detect_angry_then_happy	CONG	3	0	34NvsHH.jpg	0	0	0	2	1	1482
3	6	50	detect_angry	detect_angry_then_happy	CONG	3	0	34NvsHH.jpg	0	0	0	4	1	680
3	7	-50	detect_angry	detect_angry_then_happy	INCONG	7	1	76NvsAA.jpg	100	-100	1	1	1	2669
3	7	-50	detect_angry	detect_angry_then_happy	INCONG	7	1	76NvsAA.jpg	100	-100	1	5	0	252
3	8	50	detect_angry	detect_angry_then_happy	CONG	6	1	64NvsHH.jpg	0	0	0	1	1	88
3	8	50	detect_angry	detect_angry_then_happy	CONG	6	1	64NvsHH.jpg	0	0	0	2	1	3010
3	9	-50	detect_angry	detect_angry_then_happy	CONG	5	1	52AAvsN.jpg	100	-100	0	1	0	206
3	9	-50	detect_angry	detect_angry_then_happy	CONG	5	1	52AAvsN.jpg	100	-100	0	2	1	58
3	9	-50	detect_angry	detect_angry_then_happy	CONG	5	1	52AAvsN.jpg	100	-100	0	3	0	626
3	9	-50	detect_angry	detect_angry_then_happy	CONG	5	1	52AAvsN.jpg	100	-100	0	4	1	298
3	9	-50	detect_angry	detect_angry_then_happy	CONG	5	1	52AAvsN.jpg	100	-100	0	5	1	1347
3	10	-50	detect_angry	detect_angry_then_happy	CONG	2	0	22AAvsN.jpg	100	-100	0	1	1	495
3	10	-50	detect_angry	detect_angry_then_happy	CONG	2	0	22AAvsN.jpg	100	-100	0	3	1	707
3	11	50	detect_angry	detect_angry_then_happy	CONG	7	1	74NvsHH.jpg	0	0	0	1	1	3208
3	12	50	detect_angry	detect_angry_then_happy	INCONG	8	1	88HHvsN.jpg	0	0	1	1	1	2962
3	13	50	detect_angry	detect_angry_then_happy	CONG	5	1	54NvsHH.jpg	0	0	0	1	1	49
3	13	50	detect_angry	detect_angry_then_happy	CONG	5	1	54NvsHH.jpg	0	0	0	2	1	2917
3	14	-50	detect_angry	detect_angry_then_happy	CONG	3	0	32AAvsN.jpg	100	-100	0	1	1	365
3	14	-50	detect_angry	detect_angry_then_happy	CONG	3	0	32AAvsN.jpg	100	-100	0	2	0	112
3	14	-50	detect_angry	detect_angry_then_happy	CONG	3	0	32AAvsN.jpg	100	-100	0	3	0	78
3	14	-50	detect_angry	detect_angry_then_happy	CONG	3	0	32AAvsN.jpg	100	-100	0	4	1	2359
3	15	-50	detect_angry	detect_angry_then_happy	INCONG	3	0	36NvsAA.jpg	100	-100	1	1	0	255
3	15	-50	detect_angry	detect_angry_then_happy	INCONG	3	0	36NvsAA.jpg	100	-100	1	2	1	2904
3	16	-50	detect_angry	detect_angry_then_happy	INCONG	4	0	46NvsAA.jpg	100	-100	1	1	0	278
3	16	-50	detect_angry	detect_angry_then_happy	INCONG	4	0	46NvsAA.jpg	100	-100	1	2	1	2604
3	17	-50	detect_angry	detect_angry_then_happy	INCONG	2	0	26NvsAA.jpg	100	-100	1	1	0	253
3	17	-50	detect_angry	detect_angry_then_happy	INCONG	2	0	26NvsAA.jpg	100	-100	1	2	1	2787
3	18	50	detect_angry	detect_angry_then_happy	INCONG	1	0	18HHvsN.jpg	0	0	1	1	0	403
3	18	50	detect_angry	detect_angry_then_happy	INCONG	1	0	18HHvsN.jpg	0	0	1	2	0	403
3	18	50	detect_angry	detect_angry_then_happy	INCONG	1	0	18HHvsN.jpg	0	0	1	3	1	2771
3	19	-50	detect_angry	detect_angry_then_happy	CONG	4	0	42AAvsN.jpg	100	-100	0	1	0	103
3	19	-50	detect_angry	detect_angry_then_happy	CONG	4	0	42AAvsN.jpg	100	-100	0	2	1	3207
3	20	50	detect_angry	detect_angry_then_happy	CONG	8	1	84NvsHH.jpg	0	0	0	1	0	144
3	20	50	detect_angry	detect_angry_then_happy	CONG	8	1	84NvsHH.jpg	0	0	0	2	1	2656
3	21	50	detect_angry	detect_angry_then_happy	INCONG	7	1	78HHvsN.jpg	0	0	1	1	0	302
3	21	50	detect_angry	detect_angry_then_happy	INCONG	7	1	78HHvsN.jpg	0	0	1	2	1	2816
3	22	50	detect_angry	detect_angry_then_happy	CONG	2	0	24NvsHH.jpg	0	0	0	1	1	877
3	22	50	detect_angry	detect_angry_then_happy	CONG	2	0	24NvsHH.jpg	0	0	0	4	1	2265
3	23	50	detect_angry	detect_angry_then_happy	INCONG	5	1	58HHvsN.jpg	0	0	1	1	0	270
3	23	50	detect_angry	detect_angry_then_happy	INCONG	5	1	58HHvsN.jpg	0	0	1	2	1	3051
3	24	-50	detect_angry	detect_angry_then_happy	CONG	7	1	72AAvsN.jpg	100	-100	0	1	1	3260
3	25	50	detect_angry	detect_angry_then_happy	INCONG	4	0	48HHvsN.jpg	0	0	1	1	1	106
3	25	50	detect_angry	detect_angry_then_happy	INCONG	4	0	48HHvsN.jpg	0	0	1	2	0	382
3	25	50	detect_angry	detect_angry_then_happy	INCONG	4	0	48HHvsN.jpg	0	0	1	3	0	382
3	25	50	detect_angry	detect_angry_then_happy	INCONG	4	0	48HHvsN.jpg	0	0	1	4	1	2804
3	26	50	detect_angry	detect_angry_then_happy	INCONG	3	0	38HHvsN.jpg	0	0	1	1	1	68
3	26	50	detect_angry	detect_angry_then_happy	INCONG	3	0	38HHvsN.jpg	0	0	1	2	1	2875
3	27	-50	detect_angry	detect_angry_then_happy	INCONG	8	1	86NvsAA.jpg	100	-100	1	1	0	252
3	27	-50	detect_angry	detect_angry_then_happy	INCONG	8	1	86NvsAA.jpg	100	-100	1	2	1	2918
3	28	-50	detect_angry	detect_angry_then_happy	CONG	1	0	12AAvsN.jpg	100	-100	0	1	1	3139
3	29	50	detect_angry	detect_angry_then_happy	CONG	1	0	14NvsHH.jpg	0	0	0	1	0	184
3	29	50	detect_angry	detect_angry_then_happy	CONG	1	0	14NvsHH.jpg	0	0	0	2	1	2897
3	30	50	detect_angry	detect_angry_then_happy	CONG	4	0	44NvsHH.jpg	0	0	0	1	0	95
3	30	50	detect_angry	detect_angry_then_happy	CONG	4	0	44NvsHH.jpg	0	0	0	2	1	451
3	30	50	detect_angry	detect_angry_then_happy	CONG	4	0	44NvsHH.jpg	0	0	0	4	0	301
3	30	50	detect_angry	detect_angry_then_happy	CONG	4	0	44NvsHH.jpg	0	0	0	5	1	2053
3	31	-50	detect_angry	detect_angry_then_happy	CONG	6	1	62AAvsN.jpg	100	-100	0	1	1	3105
3	32	-50	detect_angry	detect_angry_then_happy	CONG	8	1	82AAvsN.jpg	100	-100	0	1	1	3254
3	33	-50	detect_angry	detect_angry_then_happy	INCONG	5	1	56NvsAA.jpg	100	-100	1	1	0	238
3	33	-50	detect_angry	detect_angry_then_happy	INCONG	5	1	56NvsAA.jpg	100	-100	1	2	1	2625
3	34	50	detect_happy	detect_angry_then_happy	CONG	7	1	74NvsHH.jpg	100	100	1	1	1	257
3	34	50	detect_happy	detect_angry_then_happy	CONG	7	1	74NvsHH.jpg	100	100	1	2	1	2862
3	35	-50	detect_happy	detect_angry_then_happy	INCONG	7	1	76NvsAA.jpg	0	0	0	1	0	117
3	35	-50	detect_happy	detect_angry_then_happy	INCONG	7	1	76NvsAA.jpg	0	0	0	2	1	229
3	35	-50	detect_happy	detect_angry_then_happy	INCONG	7	1	76NvsAA.jpg	0	0	0	3	1	2248
3	36	-50	detect_happy	detect_angry_then_happy	INCONG	3	0	36NvsAA.jpg	0	0	0	1	0	117
3	36	-50	detect_happy	detect_angry_then_happy	INCONG	3	0	36NvsAA.jpg	0	0	0	2	0	109
3	36	-50	detect_happy	detect_angry_then_happy	INCONG	3	0	36NvsAA.jpg	0	0	0	3	1	1940
3	37	50	detect_happy	detect_angry_then_happy	CONG	6	1	64NvsHH.jpg	100	100	1	1	0	536
3	37	50	detect_happy	detect_angry_then_happy	CONG	6	1	64NvsHH.jpg	100	100	1	2	1	2691
3	38	-50	detect_happy	detect_angry_then_happy	INCONG	6	1	66NvsAA.jpg	0	0	0	1	0	110
3	38	-50	detect_happy	detect_angry_then_happy	INCONG	6	1	66NvsAA.jpg	0	0	0	2	1	2593
3	39	-50	detect_happy	detect_angry_then_happy	CONG	7	1	72AAvsN.jpg	0	0	1	1	0	186
3	39	-50	detect_happy	detect_angry_then_happy	CONG	7	1	72AAvsN.jpg	0	0	1	2	1	2550
3	40	-50	detect_happy	detect_angry_then_happy	INCONG	2	0	26NvsAA.jpg	0	0	0	1	1	306
3	40	-50	detect_happy	detect_angry_then_happy	INCONG	2	0	26NvsAA.jpg	0	0	0	2	1	2330
3	41	-50	detect_happy	detect_angry_then_happy	CONG	1	0	12AAvsN.jpg	0	0	1	1	1	128
3	41	-50	detect_happy	detect_angry_then_happy	CONG	1	0	12AAvsN.jpg	0	0	1	2	1	2552
3	42	50	detect_happy	detect_angry_then_happy	CONG	4	0	44NvsHH.jpg	100	100	1	1	0	281
3	42	50	detect_happy	detect_angry_then_happy	CONG	4	0	44NvsHH.jpg	100	100	1	2	0	281
3	42	50	detect_happy	detect_angry_then_happy	CONG	4	0	44NvsHH.jpg	100	100	1	3	1	3024
3	43	-50	detect_happy	detect_angry_then_happy	CONG	4	0	42AAvsN.jpg	0	0	1	1	1	188
3	43	-50	detect_happy	detect_angry_then_happy	CONG	4	0	42AAvsN.jpg	0	0	1	3	1	2584
3	44	-50	detect_happy	detect_angry_then_happy	CONG	6	1	62AAvsN.jpg	0	0	1	1	1	197
3	44	-50	detect_happy	detect_angry_then_happy	CONG	6	1	62AAvsN.jpg	0	0	1	2	1	2609
3	45	-50	detect_happy	detect_angry_then_happy	INCONG	1	0	16NvsAA.jpg	0	0	0	1	1	2729
3	46	-50	detect_happy	detect_angry_then_happy	CONG	3	0	32AAvsN.jpg	0	0	1	1	1	159
3	46	-50	detect_happy	detect_angry_then_happy	CONG	3	0	32AAvsN.jpg	0	0	1	2	0	369
3	46	-50	detect_happy	detect_angry_then_happy	CONG	3	0	32AAvsN.jpg	0	0	1	3	1	2279
3	47	-50	detect_happy	detect_angry_then_happy	INCONG	5	1	56NvsAA.jpg	0	0	0	1	1	285
3	47	-50	detect_happy	detect_angry_then_happy	INCONG	5	1	56NvsAA.jpg	0	0	0	2	0	60
3	47	-50	detect_happy	detect_angry_then_happy	INCONG	5	1	56NvsAA.jpg	0	0	0	3	1	2327
3	48	-50	detect_happy	detect_angry_then_happy	CONG	8	1	82AAvsN.jpg	0	0	1	1	0	87
3	48	-50	detect_happy	detect_angry_then_happy	CONG	8	1	82AAvsN.jpg	0	0	1	2	1	2609
3	49	-50	detect_happy	detect_angry_then_happy	CONG	5	1	52AAvsN.jpg	0	0	1	1	0	170
3	49	-50	detect_happy	detect_angry_then_happy	CONG	5	1	52AAvsN.jpg	0	0	1	2	1	2015
3	50	50	detect_happy	detect_angry_then_happy	INCONG	6	1	68HHvsN.jpg	100	100	0	1	0	42
3	50	50	detect_happy	detect_angry_then_happy	INCONG	6	1	68HHvsN.jpg	100	100	0	2	1	3180
3	51	50	detect_happy	detect_angry_then_happy	CONG	1	0	14NvsHH.jpg	100	100	1	1	1	3241
3	52	-50	detect_happy	detect_angry_then_happy	CONG	2	0	22AAvsN.jpg	0	0	1	1	0	481
3	52	-50	detect_happy	detect_angry_then_happy	CONG	2	0	22AAvsN.jpg	0	0	1	2	0	481
3	52	-50	detect_happy	detect_angry_then_happy	CONG	2	0	22AAvsN.jpg	0	0	1	3	1	2822
3	53	50	detect_happy	detect_angry_then_happy	INCONG	4	0	48HHvsN.jpg	100	100	0	1	0	99
3	53	50	detect_happy	detect_angry_then_happy	INCONG	4	0	48HHvsN.jpg	100	100	0	2	1	3054
3	54	-50	detect_happy	detect_angry_then_happy	INCONG	8	1	86NvsAA.jpg	0	0	0	1	1	3219
3	55	50	detect_happy	detect_angry_then_happy	INCONG	7	1	78HHvsN.jpg	100	100	0	1	0	135
3	55	50	detect_happy	detect_angry_then_happy	INCONG	7	1	78HHvsN.jpg	100	100	0	2	1	2775
3	56	-50	detect_happy	detect_angry_then_happy	INCONG	4	0	46NvsAA.jpg	0	0	0	1	1	470
3	56	-50	detect_happy	detect_angry_then_happy	INCONG	4	0	46NvsAA.jpg	0	0	0	3	0	248
3	56	-50	detect_happy	detect_angry_then_happy	INCONG	4	0	46NvsAA.jpg	0	0	0	4	1	2347
3	57	50	detect_happy	detect_angry_then_happy	CONG	8	1	84NvsHH.jpg	100	100	1	1	1	3250
3	58	50	detect_happy	detect_angry_then_happy	INCONG	1	0	18HHvsN.jpg	100	100	0	1	1	3124
3	59	50	detect_happy	detect_angry_then_happy	CONG	3	0	34NvsHH.jpg	100	100	1	1	1	3163
3	60	50	detect_happy	detect_angry_then_happy	INCONG	3	0	38HHvsN.jpg	100	100	0	1	0	92
3	60	50	detect_happy	detect_angry_then_happy	INCONG	3	0	38HHvsN.jpg	100	100	0	2	1	2656
3	61	50	detect_happy	detect_angry_then_happy	INCONG	8	1	88HHvsN.jpg	100	100	0	1	0	64
3	61	50	detect_happy	detect_angry_then_happy	INCONG	8	1	88HHvsN.jpg	100	100	0	2	1	3137
3	62	50	detect_happy	detect_angry_then_happy	CONG	2	0	24NvsHH.jpg	100	100	1	1	0	159
3	62	50	detect_happy	detect_angry_then_happy	CONG	2	0	24NvsHH.jpg	100	100	1	2	1	2974
3	63	50	detect_happy	detect_angry_then_happy	INCONG	2	0	28HHvsN.jpg	100	100	0	1	1	3308
3	64	50	detect_happy	detect_angry_then_happy	INCONG	5	1	58HHvsN.jpg	100	100	0	1	1	3119
3	65	50	detect_happy	detect_angry_then_happy	CONG	5	1	54NvsHH.jpg	100	100	1	1	1	3173
4	1	-50	detect_happy	detect_happy_then_angry	INCONG	2	0	26NvsAA.jpg	0	0	0	1	1	272
4	1	-50	detect_happy	detect_happy_then_angry	INCONG	2	0	26NvsAA.jpg	0	0	0	2	0	810
4	1	-50	detect_happy	detect_happy_then_angry	INCONG	2	0	26NvsAA.jpg	0	0	0	3	1	2317
4	2	-50	detect_happy	detect_happy_then_angry	CONG	3	0	32AAvsN.jpg	0	0	1	1	0	456
4	2	-50	detect_happy	detect_happy_then_angry	CONG	3	0	32AAvsN.jpg	0	0	1	2	1	2940
4	3	-50	detect_happy	detect_happy_then_angry	INCONG	4	0	46NvsAA.jpg	0	0	0	1	1	283
4	3	-50	detect_happy	detect_happy_then_angry	INCONG	4	0	46NvsAA.jpg	0	0	0	2	0	291
4	3	-50	detect_happy	detect_happy_then_angry	INCONG	4	0	46NvsAA.jpg	0	0	0	3	1	2304
4	4	50	detect_happy	detect_happy_then_angry	INCONG	7	1	78HHvsN.jpg	100	100	0	1	1	369
4	4	50	detect_happy	detect_happy_then_angry	INCONG	7	1	78HHvsN.jpg	100	100	0	2	0	241
4	4	50	detect_happy	detect_happy_then_angry	INCONG	7	1	78HHvsN.jpg	100	100	0	3	1	2844
4	5	-50	detect_happy	detect_happy_then_angry	CONG	5	1	52AAvsN.jpg	0	0	1	1	0	435
4	5	-50	detect_happy	detect_happy_then_angry	CONG	5	1	52AAvsN.jpg	0	0	1	2	1	2709
4	6	50	detect_happy	detect_happy_then_angry	INCONG	5	1	58HHvsN.jpg	100	100	0	1	1	3541
4	7	-50	detect_happy	detect_happy_then_angry	CONG	6	1	62AAvsN.jpg	0	0	1	1	0	369
4	7	-50	detect_happy	detect_happy_then_angry	CONG	6	1	62AAvsN.jpg	0	0	1	2	1	2957
4	8	50	detect_happy	detect_happy_then_angry	INCONG	6	1	68HHvsN.jpg	100	100	0	1	1	3392
4	9	-50	detect_happy	detect_happy_then_angry	INCONG	8	1	86NvsAA.jpg	0	0	0	1	1	2991
4	10	-50	detect_happy	detect_happy_then_angry	INCONG	1	0	16NvsAA.jpg	0	0	0	1	1	3427
4	11	50	detect_happy	detect_happy_then_angry	CONG	2	0	24NvsHH.jpg	100	100	1	1	0	493
4	11	50	detect_happy	detect_happy_then_angry	CONG	2	0	24NvsHH.jpg	100	100	1	2	1	377
4	11	50	detect_happy	detect_happy_then_angry	CONG	2	0	24NvsHH.jpg	100	100	1	3	1	1364
4	13	-50	detect_happy	detect_happy_then_angry	INCONG	7	1	76NvsAA.jpg	0	0	0	1	1	275
4	13	-50	detect_happy	detect_happy_then_angry	INCONG	7	1	76NvsAA.jpg	0	0	0	2	0	354
4	13	-50	detect_happy	detect_happy_then_angry	INCONG	7	1	76NvsAA.jpg	0	0	0	3	1	2569
4	16	50	detect_happy	detect_happy_then_angry	CONG	6	1	64NvsHH.jpg	100	100	1	1	0	305
4	16	50	detect_happy	detect_happy_then_angry	CONG	6	1	64NvsHH.jpg	100	100	1	2	1	2562
4	17	50	detect_happy	detect_happy_then_angry	CONG	1	0	14NvsHH.jpg	100	100	1	1	0	151
4	17	50	detect_happy	detect_happy_then_angry	CONG	1	0	14NvsHH.jpg	100	100	1	2	1	2999
4	18	-50	detect_happy	detect_happy_then_angry	CONG	4	0	42AAvsN.jpg	0	0	1	1	0	183
4	18	-50	detect_happy	detect_happy_then_angry	CONG	4	0	42AAvsN.jpg	0	0	1	2	1	3331
4	19	50	detect_happy	detect_happy_then_angry	CONG	7	1	74NvsHH.jpg	100	100	1	1	1	3308
4	20	50	detect_happy	detect_happy_then_angry	CONG	3	0	34NvsHH.jpg	100	100	1	1	1	2997
4	21	-50	detect_happy	detect_happy_then_angry	INCONG	3	0	36NvsAA.jpg	0	0	0	1	0	392
4	21	-50	detect_happy	detect_happy_then_angry	INCONG	3	0	36NvsAA.jpg	0	0	0	2	1	3001
4	22	-50	detect_happy	detect_happy_then_angry	CONG	2	0	22AAvsN.jpg	0	0	1	1	1	3365
4	23	50	detect_happy	detect_happy_then_angry	INCONG	2	0	28HHvsN.jpg	100	100	0	1	0	249
4	23	50	detect_happy	detect_happy_then_angry	INCONG	2	0	28HHvsN.jpg	100	100	0	2	1	3383
4	24	50	detect_happy	detect_happy_then_angry	INCONG	4	0	48HHvsN.jpg	100	100	0	1	1	2854
4	25	-50	detect_happy	detect_happy_then_angry	CONG	8	1	82AAvsN.jpg	0	0	1	1	0	476
4	25	-50	detect_happy	detect_happy_then_angry	CONG	8	1	82AAvsN.jpg	0	0	1	2	1	2864
4	26	-50	detect_happy	detect_happy_then_angry	CONG	7	1	72AAvsN.jpg	0	0	1	1	1	3326
4	27	50	detect_happy	detect_happy_then_angry	CONG	8	1	84NvsHH.jpg	100	100	1	1	1	2533
4	29	50	detect_happy	detect_happy_then_angry	CONG	5	1	54NvsHH.jpg	100	100	1	1	1	2985
4	30	50	detect_happy	detect_happy_then_angry	INCONG	8	1	88HHvsN.jpg	100	100	0	1	1	3282
4	31	50	detect_happy	detect_happy_then_angry	CONG	4	0	44NvsHH.jpg	100	100	1	1	1	3274
4	32	-50	detect_happy	detect_happy_then_angry	CONG	1	0	12AAvsN.jpg	0	0	1	1	1	255
4	32	-50	detect_happy	detect_happy_then_angry	CONG	1	0	12AAvsN.jpg	0	0	1	2	0	260
4	32	-50	detect_happy	detect_happy_then_angry	CONG	1	0	12AAvsN.jpg	0	0	1	3	1	2761
4	33	50	detect_happy	detect_happy_then_angry	INCONG	1	0	18HHvsN.jpg	100	100	0	1	1	3743
4	34	-50	detect_happy	detect_happy_then_angry	INCONG	6	1	66NvsAA.jpg	0	0	0	1	1	804
4	34	-50	detect_happy	detect_happy_then_angry	INCONG	6	1	66NvsAA.jpg	0	0	0	3	0	410
4	34	-50	detect_happy	detect_happy_then_angry	INCONG	6	1	66NvsAA.jpg	0	0	0	4	1	2224
4	35	-50	detect_happy	detect_happy_then_angry	INCONG	5	1	56NvsAA.jpg	0	0	0	1	0	618
4	35	-50	detect_happy	detect_happy_then_angry	INCONG	5	1	56NvsAA.jpg	0	0	0	2	1	3062
4	36	50	detect_happy	detect_happy_then_angry	INCONG	3	0	38HHvsN.jpg	100	100	0	1	1	3604
4	37	50	detect_angry	detect_happy_then_angry	INCONG	8	1	88HHvsN.jpg	0	0	1	1	1	3308
4	39	-50	detect_angry	detect_happy_then_angry	INCONG	3	0	36NvsAA.jpg	100	-100	1	1	1	3056
4	40	-50	detect_angry	detect_happy_then_angry	CONG	1	0	12AAvsN.jpg	100	-100	0	1	1	3721
4	41	50	detect_angry	detect_happy_then_angry	CONG	8	1	84NvsHH.jpg	0	0	0	1	1	423
4	41	50	detect_angry	detect_happy_then_angry	CONG	8	1	84NvsHH.jpg	0	0	0	3	0	99
4	41	50	detect_angry	detect_happy_then_angry	CONG	8	1	84NvsHH.jpg	0	0	0	4	1	2731
4	42	-50	detect_angry	detect_happy_then_angry	INCONG	5	1	56NvsAA.jpg	100	-100	1	1	0	1951
4	42	-50	detect_angry	detect_happy_then_angry	INCONG	5	1	56NvsAA.jpg	100	-100	1	2	1	1991
4	43	-50	detect_angry	detect_happy_then_angry	CONG	8	1	82AAvsN.jpg	100	-100	0	1	1	3420
4	44	50	detect_angry	detect_happy_then_angry	CONG	2	0	24NvsHH.jpg	0	0	0	1	1	3535
4	45	-50	detect_angry	detect_happy_then_angry	INCONG	2	0	26NvsAA.jpg	100	-100	1	1	0	1395
4	45	-50	detect_angry	detect_happy_then_angry	INCONG	2	0	26NvsAA.jpg	100	-100	1	2	1	2441
4	46	-50	detect_angry	detect_happy_then_angry	INCONG	4	0	46NvsAA.jpg	100	-100	1	1	0	764
4	46	-50	detect_angry	detect_happy_then_angry	INCONG	4	0	46NvsAA.jpg	100	-100	1	2	1	2396
4	47	-50	detect_angry	detect_happy_then_angry	INCONG	6	1	66NvsAA.jpg	100	-100	1	1	0	387
4	47	-50	detect_angry	detect_happy_then_angry	INCONG	6	1	66NvsAA.jpg	100	-100	1	2	1	2780
4	48	50	detect_angry	detect_happy_then_angry	CONG	4	0	44NvsHH.jpg	0	0	0	1	0	200
4	48	50	detect_angry	detect_happy_then_angry	CONG	4	0	44NvsHH.jpg	0	0	0	2	1	3039
4	49	50	detect_angry	detect_happy_then_angry	CONG	5	1	54NvsHH.jpg	0	0	0	1	1	3434
4	50	-50	detect_angry	detect_happy_then_angry	INCONG	8	1	86NvsAA.jpg	100	-100	1	1	0	1068
4	50	-50	detect_angry	detect_happy_then_angry	INCONG	8	1	86NvsAA.jpg	100	-100	1	2	1	1999
4	52	50	detect_angry	detect_happy_then_angry	INCONG	6	1	68HHvsN.jpg	0	0	1	1	0	311
4	52	50	detect_angry	detect_happy_then_angry	INCONG	6	1	68HHvsN.jpg	0	0	1	2	1	2735
4	53	-50	detect_angry	detect_happy_then_angry	CONG	4	0	42AAvsN.jpg	100	-100	0	1	1	2688
4	54	-50	detect_angry	detect_happy_then_angry	CONG	3	0	32AAvsN.jpg	100	-100	0	1	1	3214
4	55	-50	detect_angry	detect_happy_then_angry	INCONG	7	1	76NvsAA.jpg	100	-100	1	1	0	248
4	55	-50	detect_angry	detect_happy_then_angry	INCONG	7	1	76NvsAA.jpg	100	-100	1	2	1	2600
4	56	50	detect_angry	detect_happy_then_angry	CONG	1	0	14NvsHH.jpg	0	0	0	1	1	3393
4	57	-50	detect_angry	detect_happy_then_angry	INCONG	1	0	16NvsAA.jpg	100	-100	1	1	1	2745
4	58	50	detect_angry	detect_happy_then_angry	INCONG	5	1	58HHvsN.jpg	0	0	1	1	1	915
4	58	50	detect_angry	detect_happy_then_angry	INCONG	5	1	58HHvsN.jpg	0	0	1	2	0	409
4	58	50	detect_angry	detect_happy_then_angry	INCONG	5	1	58HHvsN.jpg	0	0	1	3	1	1843
4	59	50	detect_angry	detect_happy_then_angry	INCONG	7	1	78HHvsN.jpg	0	0	1	1	1	2990
4	60	50	detect_angry	detect_happy_then_angry	INCONG	4	0	48HHvsN.jpg	0	0	1	1	1	3261
4	61	50	detect_angry	detect_happy_then_angry	INCONG	2	0	28HHvsN.jpg	0	0	1	1	1	2921
4	62	50	detect_angry	detect_happy_then_angry	CONG	7	1	74NvsHH.jpg	0	0	0	1	1	3366
4	63	50	detect_angry	detect_happy_then_angry	CONG	3	0	34NvsHH.jpg	0	0	0	1	1	3025
4	64	-50	detect_angry	detect_happy_then_angry	CONG	2	0	22AAvsN.jpg	100	-100	0	1	1	3623
4	66	50	detect_angry	detect_happy_then_angry	INCONG	3	0	38HHvsN.jpg	0	0	1	1	0	249
4	66	50	detect_angry	detect_happy_then_angry	INCONG	3	0	38HHvsN.jpg	0	0	1	2	1	3497
4	67	-50	detect_angry	detect_happy_then_angry	CONG	7	1	72AAvsN.jpg	100	-100	0	1	0	1144
4	67	-50	detect_angry	detect_happy_then_angry	CONG	7	1	72AAvsN.jpg	100	-100	0	2	0	1144
4	67	-50	detect_angry	detect_happy_then_angry	CONG	7	1	72AAvsN.jpg	100	-100	0	3	1	2168
4	68	50	detect_angry	detect_happy_then_angry	CONG	6	1	64NvsHH.jpg	0	0	0	1	0	188
4	68	50	detect_angry	detect_happy_then_angry	CONG	6	1	64NvsHH.jpg	0	0	0	2	1	3008
4	69	-50	detect_angry	detect_happy_then_angry	CONG	5	1	52AAvsN.jpg	100	-100	0	1	1	2224
4	69	-50	detect_angry	detect_happy_then_angry	CONG	5	1	52AAvsN.jpg	100	-100	0	4	1	843
5	4	-50	detect_angry	detect_angry_then_happy	CONG	6	1	62AAvsN.jpg	100	-100	0	1	1	786
5	4	-50	detect_angry	detect_angry_then_happy	CONG	6	1	62AAvsN.jpg	100	-100	0	2	0	682
5	4	-50	detect_angry	detect_angry_then_happy	CONG	6	1	62AAvsN.jpg	100	-100	0	3	0	682
5	4	-50	detect_angry	detect_angry_then_happy	CONG	6	1	62AAvsN.jpg	100	-100	0	4	1	1829
5	5	50	detect_angry	detect_angry_then_happy	INCONG	2	0	28HHvsN.jpg	0	0	1	1	0	403
5	5	50	detect_angry	detect_angry_then_happy	INCONG	2	0	28HHvsN.jpg	0	0	1	2	1	3083
5	6	-50	detect_angry	detect_angry_then_happy	INCONG	1	0	16NvsAA.jpg	100	-100	1	1	1	342
5	6	-50	detect_angry	detect_angry_then_happy	INCONG	1	0	16NvsAA.jpg	100	-100	1	2	0	235
5	6	-50	detect_angry	detect_angry_then_happy	INCONG	1	0	16NvsAA.jpg	100	-100	1	3	1	2710
5	7	-50	detect_angry	detect_angry_then_happy	INCONG	2	0	26NvsAA.jpg	100	-100	1	1	1	399
5	7	-50	detect_angry	detect_angry_then_happy	INCONG	2	0	26NvsAA.jpg	100	-100	1	2	0	247
5	7	-50	detect_angry	detect_angry_then_happy	INCONG	2	0	26NvsAA.jpg	100	-100	1	3	1	2557
5	8	50	detect_angry	detect_angry_then_happy	INCONG	6	1	68HHvsN.jpg	0	0	1	1	1	372
5	8	50	detect_angry	detect_angry_then_happy	INCONG	6	1	68HHvsN.jpg	0	0	1	2	0	238
5	8	50	detect_angry	detect_angry_then_happy	INCONG	6	1	68HHvsN.jpg	0	0	1	3	1	2579
5	9	50	detect_angry	detect_angry_then_happy	INCONG	5	1	58HHvsN.jpg	0	0	1	1	1	327
5	9	50	detect_angry	detect_angry_then_happy	INCONG	5	1	58HHvsN.jpg	0	0	1	2	1	2862
5	10	50	detect_angry	detect_angry_then_happy	INCONG	4	0	48HHvsN.jpg	0	0	1	1	1	412
5	10	50	detect_angry	detect_angry_then_happy	INCONG	4	0	48HHvsN.jpg	0	0	1	2	1	2628
5	11	-50	detect_angry	detect_angry_then_happy	INCONG	6	1	66NvsAA.jpg	100	-100	1	1	1	371
5	11	-50	detect_angry	detect_angry_then_happy	INCONG	6	1	66NvsAA.jpg	100	-100	1	2	0	152
5	11	-50	detect_angry	detect_angry_then_happy	INCONG	6	1	66NvsAA.jpg	100	-100	1	3	1	1295
5	11	-50	detect_angry	detect_angry_then_happy	INCONG	6	1	66NvsAA.jpg	100	-100	1	7	1	968
5	12	50	detect_angry	detect_angry_then_happy	INCONG	3	0	38HHvsN.jpg	0	0	1	1	1	3282
5	13	-50	detect_angry	detect_angry_then_happy	CONG	3	0	32AAvsN.jpg	100	-100	0	1	0	857
5	13	-50	detect_angry	detect_angry_then_happy	CONG	3	0	32AAvsN.jpg	100	-100	0	2	0	857
5	13	-50	detect_angry	detect_angry_then_happy	CONG	3	0	32AAvsN.jpg	100	-100	0	3	1	967
5	13	-50	detect_angry	detect_angry_then_happy	CONG	3	0	32AAvsN.jpg	100	-100	0	5	0	237
5	13	-50	detect_angry	detect_angry_then_happy	CONG	3	0	32AAvsN.jpg	100	-100	0	6	1	1037
5	14	-50	detect_angry	detect_angry_then_happy	CONG	2	0	22AAvsN.jpg	100	-100	0	1	0	361
5	14	-50	detect_angry	detect_angry_then_happy	CONG	2	0	22AAvsN.jpg	100	-100	0	2	1	692
5	14	-50	detect_angry	detect_angry_then_happy	CONG	2	0	22AAvsN.jpg	100	-100	0	3	0	592
5	14	-50	detect_angry	detect_angry_then_happy	CONG	2	0	22AAvsN.jpg	100	-100	0	4	0	592
5	14	-50	detect_angry	detect_angry_then_happy	CONG	2	0	22AAvsN.jpg	100	-100	0	5	1	1603
5	15	-50	detect_angry	detect_angry_then_happy	INCONG	8	1	86NvsAA.jpg	100	-100	1	1	1	291
5	15	-50	detect_angry	detect_angry_then_happy	INCONG	8	1	86NvsAA.jpg	100	-100	1	2	1	2414
5	16	-50	detect_angry	detect_angry_then_happy	INCONG	4	0	46NvsAA.jpg	100	-100	1	1	0	422
5	16	-50	detect_angry	detect_angry_then_happy	INCONG	4	0	46NvsAA.jpg	100	-100	1	2	1	2391
5	17	50	detect_angry	detect_angry_then_happy	CONG	3	0	34NvsHH.jpg	0	0	0	1	1	329
5	17	50	detect_angry	detect_angry_then_happy	CONG	3	0	34NvsHH.jpg	0	0	0	2	1	2422
5	18	-50	detect_angry	detect_angry_then_happy	INCONG	7	1	76NvsAA.jpg	100	-100	1	1	1	430
5	18	-50	detect_angry	detect_angry_then_happy	INCONG	7	1	76NvsAA.jpg	100	-100	1	2	1	1759
5	19	50	detect_angry	detect_angry_then_happy	CONG	2	0	24NvsHH.jpg	0	0	0	1	1	568
5	19	50	detect_angry	detect_angry_then_happy	CONG	2	0	24NvsHH.jpg	0	0	0	3	1	2076
5	20	50	detect_angry	detect_angry_then_happy	CONG	6	1	64NvsHH.jpg	0	0	0	1	0	370
5	20	50	detect_angry	detect_angry_then_happy	CONG	6	1	64NvsHH.jpg	0	0	0	2	1	2794
5	21	50	detect_angry	detect_angry_then_happy	CONG	8	1	84NvsHH.jpg	0	0	0	1	0	303
5	21	50	detect_angry	detect_angry_then_happy	CONG	8	1	84NvsHH.jpg	0	0	0	2	1	2855
5	22	50	detect_angry	detect_angry_then_happy	CONG	7	1	74NvsHH.jpg	0	0	0	1	1	3218
5	23	50	detect_angry	detect_angry_then_happy	CONG	4	0	44NvsHH.jpg	0	0	0	1	0	264
5	23	50	detect_angry	detect_angry_then_happy	CONG	4	0	44NvsHH.jpg	0	0	0	2	1	2811
5	24	-50	detect_angry	detect_angry_then_happy	CONG	1	0	12AAvsN.jpg	100	-100	0	1	1	1145
5	24	-50	detect_angry	detect_angry_then_happy	CONG	1	0	12AAvsN.jpg	100	-100	0	5	0	363
5	24	-50	detect_angry	detect_angry_then_happy	CONG	1	0	12AAvsN.jpg	100	-100	0	6	1	787
5	24	-50	detect_angry	detect_angry_then_happy	CONG	1	0	12AAvsN.jpg	100	-100	0	7	0	557
5	25	-50	detect_angry	detect_angry_then_happy	INCONG	3	0	36NvsAA.jpg	100	-100	1	1	0	346
5	25	-50	detect_angry	detect_angry_then_happy	INCONG	3	0	36NvsAA.jpg	100	-100	1	2	1	2576
5	26	-50	detect_angry	detect_angry_then_happy	CONG	8	1	82AAvsN.jpg	100	-100	0	1	1	3215
5	27	50	detect_angry	detect_angry_then_happy	INCONG	8	1	88HHvsN.jpg	0	0	1	1	0	318
5	27	50	detect_angry	detect_angry_then_happy	INCONG	8	1	88HHvsN.jpg	0	0	1	2	1	2816
5	28	50	detect_angry	detect_angry_then_happy	CONG	1	0	14NvsHH.jpg	0	0	0	1	1	3046
5	29	-50	detect_angry	detect_angry_then_happy	CONG	5	1	52AAvsN.jpg	100	-100	0	1	1	772
5	29	-50	detect_angry	detect_angry_then_happy	CONG	5	1	52AAvsN.jpg	100	-100	0	4	0	799
5	29	-50	detect_angry	detect_angry_then_happy	CONG	5	1	52AAvsN.jpg	100	-100	0	5	0	799
5	29	-50	detect_angry	detect_angry_then_happy	CONG	5	1	52AAvsN.jpg	100	-100	0	6	1	751
5	29	-50	detect_angry	detect_angry_then_happy	CONG	5	1	52AAvsN.jpg	100	-100	0	8	0	294
5	29	-50	detect_angry	detect_angry_then_happy	CONG	5	1	52AAvsN.jpg	100	-100	0	9	0	294
5	30	-50	detect_angry	detect_angry_then_happy	CONG	4	0	42AAvsN.jpg	100	-100	0	1	1	873
5	30	-50	detect_angry	detect_angry_then_happy	CONG	4	0	42AAvsN.jpg	100	-100	0	3	0	612
5	30	-50	detect_angry	detect_angry_then_happy	CONG	4	0	42AAvsN.jpg	100	-100	0	4	1	1598
5	31	-50	detect_angry	detect_angry_then_happy	CONG	7	1	72AAvsN.jpg	100	-100	0	1	0	421
5	31	-50	detect_angry	detect_angry_then_happy	CONG	7	1	72AAvsN.jpg	100	-100	0	2	1	2756
5	32	50	detect_angry	detect_angry_then_happy	CONG	5	1	54NvsHH.jpg	0	0	0	1	1	1218
5	32	50	detect_angry	detect_angry_then_happy	CONG	5	1	54NvsHH.jpg	0	0	0	4	0	303
5	32	50	detect_angry	detect_angry_then_happy	CONG	5	1	54NvsHH.jpg	0	0	0	5	1	1299
5	33	50	detect_angry	detect_angry_then_happy	INCONG	7	1	78HHvsN.jpg	0	0	1	1	0	221
5	33	50	detect_angry	detect_angry_then_happy	INCONG	7	1	78HHvsN.jpg	0	0	1	2	1	1828
5	34	-50	detect_angry	detect_angry_then_happy	INCONG	5	1	56NvsAA.jpg	100	-100	1	1	0	405
5	34	-50	detect_angry	detect_angry_then_happy	INCONG	5	1	56NvsAA.jpg	100	-100	1	2	1	639
5	34	-50	detect_angry	detect_angry_then_happy	INCONG	5	1	56NvsAA.jpg	100	-100	1	4	0	2002
5	34	-50	detect_angry	detect_angry_then_happy	INCONG	5	1	56NvsAA.jpg	100	-100	1	5	0	2002
5	34	-50	detect_angry	detect_angry_then_happy	INCONG	5	1	56NvsAA.jpg	100	-100	1	6	0	2002
5	35	50	detect_angry	detect_angry_then_happy	INCONG	1	0	18HHvsN.jpg	0	0	1	1	1	3195
5	38	-50	detect_happy	detect_angry_then_happy	CONG	6	1	62AAvsN.jpg	0	0	1	1	0	556
5	38	-50	detect_happy	detect_angry_then_happy	CONG	6	1	62AAvsN.jpg	0	0	1	2	1	2652
5	39	-50	detect_happy	detect_angry_then_happy	INCONG	8	1	86NvsAA.jpg	0	0	0	1	0	377
5	39	-50	detect_happy	detect_angry_then_happy	INCONG	8	1	86NvsAA.jpg	0	0	0	2	1	2825
5	40	-50	detect_happy	detect_angry_then_happy	CONG	2	0	22AAvsN.jpg	0	0	1	1	1	276
5	40	-50	detect_happy	detect_angry_then_happy	CONG	2	0	22AAvsN.jpg	0	0	1	2	0	531
5	40	-50	detect_happy	detect_angry_then_happy	CONG	2	0	22AAvsN.jpg	0	0	1	3	1	2335
5	41	50	detect_happy	detect_angry_then_happy	INCONG	3	0	38HHvsN.jpg	100	100	0	1	0	340
5	41	50	detect_happy	detect_angry_then_happy	INCONG	3	0	38HHvsN.jpg	100	100	0	2	1	2628
5	42	-50	detect_happy	detect_angry_then_happy	CONG	4	0	42AAvsN.jpg	0	0	1	1	1	3308
5	43	-50	detect_happy	detect_angry_then_happy	CONG	3	0	32AAvsN.jpg	0	0	1	1	1	3342
5	44	50	detect_happy	detect_angry_then_happy	CONG	4	0	44NvsHH.jpg	100	100	1	1	1	3293
5	45	-50	detect_happy	detect_angry_then_happy	CONG	5	1	52AAvsN.jpg	0	0	1	1	1	3469
5	46	50	detect_happy	detect_angry_then_happy	INCONG	1	0	18HHvsN.jpg	100	100	0	1	0	326
5	46	50	detect_happy	detect_angry_then_happy	INCONG	1	0	18HHvsN.jpg	100	100	0	2	1	2917
5	47	-50	detect_happy	detect_angry_then_happy	INCONG	6	1	66NvsAA.jpg	0	0	0	1	0	421
5	47	-50	detect_happy	detect_angry_then_happy	INCONG	6	1	66NvsAA.jpg	0	0	0	2	1	2754
5	48	50	detect_happy	detect_angry_then_happy	CONG	2	0	24NvsHH.jpg	100	100	1	1	1	3284
5	49	50	detect_happy	detect_angry_then_happy	CONG	6	1	64NvsHH.jpg	100	100	1	1	1	3202
5	50	-50	detect_happy	detect_angry_then_happy	INCONG	2	0	26NvsAA.jpg	0	0	0	1	1	3258
5	51	-50	detect_happy	detect_angry_then_happy	INCONG	3	0	36NvsAA.jpg	0	0	0	1	0	504
5	51	-50	detect_happy	detect_angry_then_happy	INCONG	3	0	36NvsAA.jpg	0	0	0	2	1	2631
5	52	50	detect_happy	detect_angry_then_happy	CONG	3	0	34NvsHH.jpg	100	100	1	1	0	257
5	52	50	detect_happy	detect_angry_then_happy	CONG	3	0	34NvsHH.jpg	100	100	1	2	1	2977
5	53	-50	detect_happy	detect_angry_then_happy	CONG	8	1	82AAvsN.jpg	0	0	1	1	1	3186
5	54	-50	detect_happy	detect_angry_then_happy	CONG	7	1	72AAvsN.jpg	0	0	1	1	1	3256
5	55	50	detect_happy	detect_angry_then_happy	INCONG	8	1	88HHvsN.jpg	100	100	0	1	0	395
5	55	50	detect_happy	detect_angry_then_happy	INCONG	8	1	88HHvsN.jpg	100	100	0	2	1	2775
5	56	50	detect_happy	detect_angry_then_happy	INCONG	7	1	78HHvsN.jpg	100	100	0	1	0	275
5	56	50	detect_happy	detect_angry_then_happy	INCONG	7	1	78HHvsN.jpg	100	100	0	2	1	2886
5	57	50	detect_happy	detect_angry_then_happy	CONG	7	1	74NvsHH.jpg	100	100	1	1	1	3175
5	58	50	detect_happy	detect_angry_then_happy	CONG	8	1	84NvsHH.jpg	100	100	1	1	1	3169
5	59	-50	detect_happy	detect_angry_then_happy	CONG	1	0	12AAvsN.jpg	0	0	1	1	1	342
5	59	-50	detect_happy	detect_angry_then_happy	CONG	1	0	12AAvsN.jpg	0	0	1	2	0	461
5	59	-50	detect_happy	detect_angry_then_happy	CONG	1	0	12AAvsN.jpg	0	0	1	3	1	2326
5	60	-50	detect_happy	detect_angry_then_happy	INCONG	7	1	76NvsAA.jpg	0	0	0	1	0	360
5	60	-50	detect_happy	detect_angry_then_happy	INCONG	7	1	76NvsAA.jpg	0	0	0	2	1	2885
5	61	-50	detect_happy	detect_angry_then_happy	INCONG	1	0	16NvsAA.jpg	0	0	0	1	0	444
5	61	-50	detect_happy	detect_angry_then_happy	INCONG	1	0	16NvsAA.jpg	0	0	0	2	1	2812
5	62	50	detect_happy	detect_angry_then_happy	INCONG	5	1	58HHvsN.jpg	100	100	0	1	1	3305
5	63	50	detect_happy	detect_angry_then_happy	CONG	1	0	14NvsHH.jpg	100	100	1	1	0	398
5	63	50	detect_happy	detect_angry_then_happy	CONG	1	0	14NvsHH.jpg	100	100	1	2	0	398
5	63	50	detect_happy	detect_angry_then_happy	CONG	1	0	14NvsHH.jpg	100	100	1	3	1	2580
5	64	50	detect_happy	detect_angry_then_happy	INCONG	6	1	68HHvsN.jpg	100	100	0	1	1	3168
5	65	-50	detect_happy	detect_angry_then_happy	INCONG	5	1	56NvsAA.jpg	0	0	0	1	1	633
5	65	-50	detect_happy	detect_angry_then_happy	INCONG	5	1	56NvsAA.jpg	0	0	0	2	0	545
5	65	-50	detect_happy	detect_angry_then_happy	INCONG	5	1	56NvsAA.jpg	0	0	0	3	0	545
5	65	-50	detect_happy	detect_angry_then_happy	INCONG	5	1	56NvsAA.jpg	0	0	0	4	1	1968
5	66	50	detect_happy	detect_angry_then_happy	INCONG	2	0	28HHvsN.jpg	100	100	0	1	0	189
5	66	50	detect_happy	detect_angry_then_happy	INCONG	2	0	28HHvsN.jpg	100	100	0	2	1	2976
5	67	-50	detect_happy	detect_angry_then_happy	INCONG	4	0	46NvsAA.jpg	0	0	0	1	1	416
5	67	-50	detect_happy	detect_angry_then_happy	INCONG	4	0	46NvsAA.jpg	0	0	0	2	0	501
5	67	-50	detect_happy	detect_angry_then_happy	INCONG	4	0	46NvsAA.jpg	0	0	0	3	1	2294
5	68	50	detect_happy	detect_angry_then_happy	INCONG	4	0	48HHvsN.jpg	100	100	0	1	1	3272
5	69	50	detect_happy	detect_angry_then_happy	CONG	5	1	54NvsHH.jpg	100	100	1	1	0	563
5	69	50	detect_happy	detect_angry_then_happy	CONG	5	1	54NvsHH.jpg	100	100	1	2	1	2340
6	1	-50	detect_happy	detect_happy_then_angry	CONG	7	1	72AAvsN.jpg	0	0	1	1	1	474
6	1	-50	detect_happy	detect_happy_then_angry	CONG	7	1	72AAvsN.jpg	0	0	1	3	0	443
6	1	-50	detect_happy	detect_happy_then_angry	CONG	7	1	72AAvsN.jpg	0	0	1	4	1	2391
6	2	-50	detect_happy	detect_happy_then_angry	CONG	5	1	52AAvsN.jpg	0	0	1	1	1	133
6	2	-50	detect_happy	detect_happy_then_angry	CONG	5	1	52AAvsN.jpg	0	0	1	2	0	401
6	2	-50	detect_happy	detect_happy_then_angry	CONG	5	1	52AAvsN.jpg	0	0	1	3	0	401
6	2	-50	detect_happy	detect_happy_then_angry	CONG	5	1	52AAvsN.jpg	0	0	1	4	1	2856
6	4	-50	detect_happy	detect_happy_then_angry	INCONG	4	0	46NvsAA.jpg	0	0	0	1	0	158
6	4	-50	detect_happy	detect_happy_then_angry	INCONG	4	0	46NvsAA.jpg	0	0	0	2	1	3099
6	5	-50	detect_happy	detect_happy_then_angry	CONG	8	1	82AAvsN.jpg	0	0	1	1	0	325
6	5	-50	detect_happy	detect_happy_then_angry	CONG	8	1	82AAvsN.jpg	0	0	1	2	1	2982
6	6	-50	detect_happy	detect_happy_then_angry	INCONG	2	0	26NvsAA.jpg	0	0	0	1	0	180
6	6	-50	detect_happy	detect_happy_then_angry	INCONG	2	0	26NvsAA.jpg	0	0	0	2	1	1166
6	6	-50	detect_happy	detect_happy_then_angry	INCONG	2	0	26NvsAA.jpg	0	0	0	3	1	1308
6	7	-50	detect_happy	detect_happy_then_angry	INCONG	3	0	36NvsAA.jpg	0	0	0	1	1	3320
6	8	50	detect_happy	detect_happy_then_angry	INCONG	7	1	78HHvsN.jpg	100	100	0	1	1	3090
6	9	-50	detect_happy	detect_happy_then_angry	INCONG	7	1	76NvsAA.jpg	0	0	0	1	1	3297
6	10	-50	detect_happy	detect_happy_then_angry	CONG	6	1	62AAvsN.jpg	0	0	1	1	1	101
6	10	-50	detect_happy	detect_happy_then_angry	CONG	6	1	62AAvsN.jpg	0	0	1	2	0	359
6	10	-50	detect_happy	detect_happy_then_angry	CONG	6	1	62AAvsN.jpg	0	0	1	3	1	2848
6	11	-50	detect_happy	detect_happy_then_angry	INCONG	8	1	86NvsAA.jpg	0	0	0	1	0	645
6	11	-50	detect_happy	detect_happy_then_angry	INCONG	8	1	86NvsAA.jpg	0	0	0	2	1	1560
6	12	50	detect_happy	detect_happy_then_angry	INCONG	2	0	28HHvsN.jpg	100	100	0	1	0	341
6	12	50	detect_happy	detect_happy_then_angry	INCONG	2	0	28HHvsN.jpg	100	100	0	2	1	2922
6	13	-50	detect_happy	detect_happy_then_angry	CONG	4	0	42AAvsN.jpg	0	0	1	1	1	262
6	13	-50	detect_happy	detect_happy_then_angry	CONG	4	0	42AAvsN.jpg	0	0	1	3	0	481
6	14	50	detect_happy	detect_happy_then_angry	CONG	5	1	54NvsHH.jpg	100	100	1	1	1	216
6	15	50	detect_happy	detect_happy_then_angry	INCONG	1	0	18HHvsN.jpg	100	100	0	1	1	1407
6	15	50	detect_happy	detect_happy_then_angry	INCONG	1	0	18HHvsN.jpg	100	100	0	2	1	621
6	18	50	detect_happy	detect_happy_then_angry	INCONG	3	0	38HHvsN.jpg	100	100	0	1	1	3207
6	22	-50	detect_happy	detect_happy_then_angry	CONG	2	0	22AAvsN.jpg	0	0	1	1	0	354
6	22	-50	detect_happy	detect_happy_then_angry	CONG	2	0	22AAvsN.jpg	0	0	1	2	1	593
6	22	-50	detect_happy	detect_happy_then_angry	CONG	2	0	22AAvsN.jpg	0	0	1	3	1	1104
6	24	50	detect_happy	detect_happy_then_angry	CONG	6	1	64NvsHH.jpg	100	100	1	1	1	208
6	24	50	detect_happy	detect_happy_then_angry	CONG	6	1	64NvsHH.jpg	100	100	1	2	0	217
6	24	50	detect_happy	detect_happy_then_angry	CONG	6	1	64NvsHH.jpg	100	100	1	3	1	1940
6	26	-50	detect_happy	detect_happy_then_angry	CONG	1	0	12AAvsN.jpg	0	0	1	1	0	230
6	26	-50	detect_happy	detect_happy_then_angry	CONG	1	0	12AAvsN.jpg	0	0	1	2	1	473
6	28	50	detect_happy	detect_happy_then_angry	INCONG	6	1	68HHvsN.jpg	100	100	0	1	1	2737
6	30	-50	detect_happy	detect_happy_then_angry	INCONG	5	1	56NvsAA.jpg	0	0	0	1	1	616
6	30	-50	detect_happy	detect_happy_then_angry	INCONG	5	1	56NvsAA.jpg	0	0	0	3	0	341
6	30	-50	detect_happy	detect_happy_then_angry	INCONG	5	1	56NvsAA.jpg	0	0	0	4	0	235
6	30	-50	detect_happy	detect_happy_then_angry	INCONG	5	1	56NvsAA.jpg	0	0	0	5	1	1703
6	31	50	detect_happy	detect_happy_then_angry	CONG	7	1	74NvsHH.jpg	100	100	1	1	0	171
6	31	50	detect_happy	detect_happy_then_angry	CONG	7	1	74NvsHH.jpg	100	100	1	2	1	2100
6	32	50	detect_happy	detect_happy_then_angry	CONG	2	0	24NvsHH.jpg	100	100	1	1	1	223
6	32	50	detect_happy	detect_happy_then_angry	CONG	2	0	24NvsHH.jpg	100	100	1	2	1	2036
6	34	50	detect_happy	detect_happy_then_angry	CONG	1	0	14NvsHH.jpg	100	100	1	1	1	257
6	36	50	detect_happy	detect_happy_then_angry	CONG	8	1	84NvsHH.jpg	100	100	1	1	0	191
6	36	50	detect_happy	detect_happy_then_angry	CONG	8	1	84NvsHH.jpg	100	100	1	2	1	307
6	38	-50	detect_happy	detect_happy_then_angry	INCONG	1	0	16NvsAA.jpg	0	0	0	1	0	142
6	40	50	detect_happy	detect_happy_then_angry	INCONG	5	1	58HHvsN.jpg	100	100	0	1	1	520
6	40	50	detect_happy	detect_happy_then_angry	INCONG	5	1	58HHvsN.jpg	100	100	0	2	1	376
6	44	50	detect_happy	detect_happy_then_angry	INCONG	8	1	88HHvsN.jpg	100	100	0	1	1	1756
6	44	50	detect_happy	detect_happy_then_angry	INCONG	8	1	88HHvsN.jpg	100	100	0	3	1	716
6	45	-50	detect_angry	detect_happy_then_angry	INCONG	7	1	76NvsAA.jpg	100	-100	1	1	1	798
6	46	-50	detect_angry	detect_happy_then_angry	INCONG	1	0	16NvsAA.jpg	100	-100	1	1	0	120
6	46	-50	detect_angry	detect_happy_then_angry	INCONG	1	0	16NvsAA.jpg	100	-100	1	2	1	2530
6	47	50	detect_angry	detect_happy_then_angry	CONG	6	1	64NvsHH.jpg	0	0	0	1	0	468
6	47	50	detect_angry	detect_happy_then_angry	CONG	6	1	64NvsHH.jpg	0	0	0	2	1	2684
6	48	50	detect_angry	detect_happy_then_angry	INCONG	5	1	58HHvsN.jpg	0	0	1	1	0	389
6	48	50	detect_angry	detect_happy_then_angry	INCONG	5	1	58HHvsN.jpg	0	0	1	2	1	2451
6	49	50	detect_angry	detect_happy_then_angry	INCONG	1	0	18HHvsN.jpg	0	0	1	1	1	104
6	49	50	detect_angry	detect_happy_then_angry	INCONG	1	0	18HHvsN.jpg	0	0	1	2	0	294
6	49	50	detect_angry	detect_happy_then_angry	INCONG	1	0	18HHvsN.jpg	0	0	1	3	1	2557
6	50	-50	detect_angry	detect_happy_then_angry	CONG	6	1	62AAvsN.jpg	100	-100	0	1	0	313
6	50	-50	detect_angry	detect_happy_then_angry	CONG	6	1	62AAvsN.jpg	100	-100	0	2	1	2961
6	51	-50	detect_angry	detect_happy_then_angry	CONG	8	1	82AAvsN.jpg	100	-100	0	1	1	2988
6	52	-50	detect_angry	detect_happy_then_angry	INCONG	6	1	66NvsAA.jpg	100	-100	1	1	1	3194
6	53	50	detect_angry	detect_happy_then_angry	CONG	2	0	24NvsHH.jpg	0	0	0	1	0	181
6	53	50	detect_angry	detect_happy_then_angry	CONG	2	0	24NvsHH.jpg	0	0	0	2	1	1273
6	53	50	detect_angry	detect_happy_then_angry	CONG	2	0	24NvsHH.jpg	0	0	0	4	1	1413
6	54	-50	detect_angry	detect_happy_then_angry	CONG	1	0	12AAvsN.jpg	100	-100	0	1	1	3232
6	55	50	detect_angry	detect_happy_then_angry	CONG	1	0	14NvsHH.jpg	0	0	0	1	1	3131
6	56	50	detect_angry	detect_happy_then_angry	CONG	3	0	34NvsHH.jpg	0	0	0	1	1	2732
6	57	-50	detect_angry	detect_happy_then_angry	INCONG	5	1	56NvsAA.jpg	100	-100	1	1	0	506
6	57	-50	detect_angry	detect_happy_then_angry	INCONG	5	1	56NvsAA.jpg	100	-100	1	2	0	506
6	57	-50	detect_angry	detect_happy_then_angry	INCONG	5	1	56NvsAA.jpg	100	-100	1	3	1	2182
6	58	-50	detect_angry	detect_happy_then_angry	INCONG	2	0	26NvsAA.jpg	100	-100	1	1	0	442
6	58	-50	detect_angry	detect_happy_then_angry	INCONG	2	0	26NvsAA.jpg	100	-100	1	2	0	442
6	58	-50	detect_angry	detect_happy_then_angry	INCONG	2	0	26NvsAA.jpg	100	-100	1	3	1	2492
6	59	50	detect_angry	detect_happy_then_angry	INCONG	6	1	68HHvsN.jpg	0	0	1	1	0	320
6	59	50	detect_angry	detect_happy_then_angry	INCONG	6	1	68HHvsN.jpg	0	0	1	2	1	2814
6	60	50	detect_angry	detect_happy_then_angry	CONG	4	0	44NvsHH.jpg	0	0	0	1	0	188
6	60	50	detect_angry	detect_happy_then_angry	CONG	4	0	44NvsHH.jpg	0	0	0	2	1	2398
6	61	50	detect_angry	detect_happy_then_angry	INCONG	8	1	88HHvsN.jpg	0	0	1	1	0	339
6	61	50	detect_angry	detect_happy_then_angry	INCONG	8	1	88HHvsN.jpg	0	0	1	2	1	362
6	62	-50	detect_angry	detect_happy_then_angry	CONG	2	0	22AAvsN.jpg	100	-100	0	1	1	3311
6	63	-50	detect_angry	detect_happy_then_angry	CONG	5	1	52AAvsN.jpg	100	-100	0	1	1	880
6	63	-50	detect_angry	detect_happy_then_angry	CONG	5	1	52AAvsN.jpg	100	-100	0	3	0	345
6	63	-50	detect_angry	detect_happy_then_angry	CONG	5	1	52AAvsN.jpg	100	-100	0	4	1	2022
6	65	-50	detect_angry	detect_happy_then_angry	INCONG	8	1	86NvsAA.jpg	100	-100	1	1	0	385
6	65	-50	detect_angry	detect_happy_then_angry	INCONG	8	1	86NvsAA.jpg	100	-100	1	2	1	2087
6	66	50	detect_angry	detect_happy_then_angry	CONG	8	1	84NvsHH.jpg	0	0	0	1	0	293
6	66	50	detect_angry	detect_happy_then_angry	CONG	8	1	84NvsHH.jpg	0	0	0	2	1	2644
6	67	50	detect_angry	detect_happy_then_angry	CONG	5	1	54NvsHH.jpg	0	0	0	1	0	127
6	67	50	detect_angry	detect_happy_then_angry	CONG	5	1	54NvsHH.jpg	0	0	0	2	1	2136
6	68	-50	detect_angry	detect_happy_then_angry	INCONG	4	0	46NvsAA.jpg	100	-100	1	1	1	2609
6	69	50	detect_angry	detect_happy_then_angry	INCONG	2	0	28HHvsN.jpg	0	0	1	1	0	526
6	69	50	detect_angry	detect_happy_then_angry	INCONG	2	0	28HHvsN.jpg	0	0	1	2	0	526
6	69	50	detect_angry	detect_happy_then_angry	INCONG	2	0	28HHvsN.jpg	0	0	1	3	1	1542
6	70	50	detect_angry	detect_happy_then_angry	INCONG	3	0	38HHvsN.jpg	0	0	1	1	0	315
6	70	50	detect_angry	detect_happy_then_angry	INCONG	3	0	38HHvsN.jpg	0	0	1	2	1	2890
6	71	-50	detect_angry	detect_happy_then_angry	CONG	7	1	72AAvsN.jpg	100	-100	0	1	1	3241
6	72	50	detect_angry	detect_happy_then_angry	INCONG	4	0	48HHvsN.jpg	0	0	1	1	0	316
6	72	50	detect_angry	detect_happy_then_angry	INCONG	4	0	48HHvsN.jpg	0	0	1	2	0	316
6	72	50	detect_angry	detect_happy_then_angry	INCONG	4	0	48HHvsN.jpg	0	0	1	3	1	2416
6	73	-50	detect_angry	detect_happy_then_angry	CONG	4	0	42AAvsN.jpg	100	-100	0	1	1	431
6	73	-50	detect_angry	detect_happy_then_angry	CONG	4	0	42AAvsN.jpg	100	-100	0	2	0	505
6	73	-50	detect_angry	detect_happy_then_angry	CONG	4	0	42AAvsN.jpg	100	-100	0	3	1	2153
6	74	50	detect_angry	detect_happy_then_angry	CONG	7	1	74NvsHH.jpg	0	0	0	1	1	3124
6	75	-50	detect_angry	detect_happy_then_angry	CONG	3	0	32AAvsN.jpg	100	-100	0	1	1	5541
6	76	50	detect_angry	detect_happy_then_angry	INCONG	7	1	78HHvsN.jpg	0	0	1	1	0	447
6	76	50	detect_angry	detect_happy_then_angry	INCONG	7	1	78HHvsN.jpg	0	0	1	2	0	447
6	76	50	detect_angry	detect_happy_then_angry	INCONG	7	1	78HHvsN.jpg	0	0	1	3	1	2933
6	77	-50	detect_angry	detect_happy_then_angry	INCONG	3	0	36NvsAA.jpg	100	-100	1	1	0	329
6	77	-50	detect_angry	detect_happy_then_angry	INCONG	3	0	36NvsAA.jpg	100	-100	1	2	1	2959
7	1	50	detect_angry	detect_angry_then_happy	INCONG	4	0	48HHvsN.jpg	0	0	1	1	1	363
7	1	50	detect_angry	detect_angry_then_happy	INCONG	4	0	48HHvsN.jpg	0	0	1	2	0	417
7	1	50	detect_angry	detect_angry_then_happy	INCONG	4	0	48HHvsN.jpg	0	0	1	3	1	2772
7	2	50	detect_angry	detect_angry_then_happy	INCONG	8	1	88HHvsN.jpg	0	0	1	1	0	196
7	2	50	detect_angry	detect_angry_then_happy	INCONG	8	1	88HHvsN.jpg	0	0	1	2	1	3795
7	3	-50	detect_angry	detect_angry_then_happy	CONG	7	1	72AAvsN.jpg	100	-100	0	1	0	174
7	3	-50	detect_angry	detect_angry_then_happy	CONG	7	1	72AAvsN.jpg	100	-100	0	2	1	1669
7	3	-50	detect_angry	detect_angry_then_happy	CONG	7	1	72AAvsN.jpg	100	-100	0	5	0	193
7	3	-50	detect_angry	detect_angry_then_happy	CONG	7	1	72AAvsN.jpg	100	-100	0	6	1	1838
7	4	50	detect_angry	detect_angry_then_happy	INCONG	1	0	18HHvsN.jpg	0	0	1	1	0	279
7	4	50	detect_angry	detect_angry_then_happy	INCONG	1	0	18HHvsN.jpg	0	0	1	2	1	3099
7	5	-50	detect_angry	detect_angry_then_happy	CONG	2	0	22AAvsN.jpg	100	-100	0	1	1	3589
7	6	-50	detect_angry	detect_angry_then_happy	CONG	1	0	12AAvsN.jpg	100	-100	0	1	1	3344
7	8	50	detect_angry	detect_angry_then_happy	INCONG	3	0	38HHvsN.jpg	0	0	1	1	0	270
7	8	50	detect_angry	detect_angry_then_happy	INCONG	3	0	38HHvsN.jpg	0	0	1	2	1	3279
7	9	-50	detect_angry	detect_angry_then_happy	INCONG	2	0	26NvsAA.jpg	100	-100	1	1	0	266
7	9	-50	detect_angry	detect_angry_then_happy	INCONG	2	0	26NvsAA.jpg	100	-100	1	2	1	3058
7	10	50	detect_angry	detect_angry_then_happy	CONG	7	1	74NvsHH.jpg	0	0	0	1	1	222
7	10	50	detect_angry	detect_angry_then_happy	CONG	7	1	74NvsHH.jpg	0	0	0	2	0	142
7	10	50	detect_angry	detect_angry_then_happy	CONG	7	1	74NvsHH.jpg	0	0	0	3	1	1445
7	11	-50	detect_angry	detect_angry_then_happy	CONG	8	1	82AAvsN.jpg	100	-100	0	1	1	3261
7	12	50	detect_angry	detect_angry_then_happy	CONG	3	0	34NvsHH.jpg	0	0	0	1	0	151
7	12	50	detect_angry	detect_angry_then_happy	CONG	3	0	34NvsHH.jpg	0	0	0	2	1	3472
7	13	-50	detect_angry	detect_angry_then_happy	CONG	4	0	42AAvsN.jpg	100	-100	0	1	1	1355
7	13	-50	detect_angry	detect_angry_then_happy	CONG	4	0	42AAvsN.jpg	100	-100	0	2	0	340
7	13	-50	detect_angry	detect_angry_then_happy	CONG	4	0	42AAvsN.jpg	100	-100	0	3	1	2950
7	14	50	detect_angry	detect_angry_then_happy	INCONG	6	1	68HHvsN.jpg	0	0	1	1	0	386
7	14	50	detect_angry	detect_angry_then_happy	INCONG	6	1	68HHvsN.jpg	0	0	1	2	1	5125
7	15	50	detect_angry	detect_angry_then_happy	INCONG	5	1	58HHvsN.jpg	0	0	1	1	0	486
7	15	50	detect_angry	detect_angry_then_happy	INCONG	5	1	58HHvsN.jpg	0	0	1	2	1	2799
7	16	50	detect_angry	detect_angry_then_happy	CONG	1	0	14NvsHH.jpg	0	0	0	1	1	3314
7	17	-50	detect_angry	detect_angry_then_happy	INCONG	6	1	66NvsAA.jpg	100	-100	1	1	0	380
7	17	-50	detect_angry	detect_angry_then_happy	INCONG	6	1	66NvsAA.jpg	100	-100	1	2	1	3383
7	18	-50	detect_angry	detect_angry_then_happy	CONG	6	1	62AAvsN.jpg	100	-100	0	1	1	3283
7	19	50	detect_angry	detect_angry_then_happy	CONG	6	1	64NvsHH.jpg	0	0	0	1	1	4677
7	20	-50	detect_angry	detect_angry_then_happy	INCONG	7	1	76NvsAA.jpg	100	-100	1	1	0	359
7	20	-50	detect_angry	detect_angry_then_happy	INCONG	7	1	76NvsAA.jpg	100	-100	1	2	1	2875
7	21	-50	detect_angry	detect_angry_then_happy	INCONG	4	0	46NvsAA.jpg	100	-100	1	1	0	500
7	21	-50	detect_angry	detect_angry_then_happy	INCONG	4	0	46NvsAA.jpg	100	-100	1	2	0	500
7	21	-50	detect_angry	detect_angry_then_happy	INCONG	4	0	46NvsAA.jpg	100	-100	1	3	1	2794
7	22	50	detect_angry	detect_angry_then_happy	CONG	4	0	44NvsHH.jpg	0	0	0	1	1	3393
7	23	-50	detect_angry	detect_angry_then_happy	INCONG	3	0	36NvsAA.jpg	100	-100	1	1	1	3361
7	24	-50	detect_angry	detect_angry_then_happy	INCONG	5	1	56NvsAA.jpg	100	-100	1	1	0	479
7	24	-50	detect_angry	detect_angry_then_happy	INCONG	5	1	56NvsAA.jpg	100	-100	1	2	1	2866
7	25	50	detect_angry	detect_angry_then_happy	INCONG	7	1	78HHvsN.jpg	0	0	1	1	0	224
7	25	50	detect_angry	detect_angry_then_happy	INCONG	7	1	78HHvsN.jpg	0	0	1	2	1	3100
7	26	-50	detect_angry	detect_angry_then_happy	INCONG	8	1	86NvsAA.jpg	100	-100	1	1	0	276
7	26	-50	detect_angry	detect_angry_then_happy	INCONG	8	1	86NvsAA.jpg	100	-100	1	2	1	695
7	26	-50	detect_angry	detect_angry_then_happy	INCONG	8	1	86NvsAA.jpg	100	-100	1	3	0	320
7	26	-50	detect_angry	detect_angry_then_happy	INCONG	8	1	86NvsAA.jpg	100	-100	1	4	1	1968
7	27	50	detect_angry	detect_angry_then_happy	CONG	2	0	24NvsHH.jpg	0	0	0	1	1	3438
7	28	50	detect_angry	detect_angry_then_happy	INCONG	2	0	28HHvsN.jpg	0	0	1	1	1	2952
7	30	50	detect_angry	detect_angry_then_happy	CONG	5	1	54NvsHH.jpg	0	0	0	1	1	3799
7	31	-50	detect_angry	detect_angry_then_happy	INCONG	1	0	16NvsAA.jpg	100	-100	1	1	0	453
7	31	-50	detect_angry	detect_angry_then_happy	INCONG	1	0	16NvsAA.jpg	100	-100	1	2	1	1442
7	31	-50	detect_angry	detect_angry_then_happy	INCONG	1	0	16NvsAA.jpg	100	-100	1	5	1	981
7	32	-50	detect_angry	detect_angry_then_happy	CONG	3	0	32AAvsN.jpg	100	-100	0	1	1	3374
7	33	-50	detect_angry	detect_angry_then_happy	CONG	5	1	52AAvsN.jpg	100	-100	0	1	0	216
7	33	-50	detect_angry	detect_angry_then_happy	CONG	5	1	52AAvsN.jpg	100	-100	0	2	1	2280
7	33	-50	detect_angry	detect_angry_then_happy	CONG	5	1	52AAvsN.jpg	100	-100	0	4	0	422
7	34	-50	detect_happy	detect_angry_then_happy	CONG	8	1	82AAvsN.jpg	0	0	1	1	0	185
7	34	-50	detect_happy	detect_angry_then_happy	CONG	8	1	82AAvsN.jpg	0	0	1	2	1	3290
7	35	50	detect_happy	detect_angry_then_happy	INCONG	6	1	68HHvsN.jpg	100	100	0	1	0	310
7	35	50	detect_happy	detect_angry_then_happy	INCONG	6	1	68HHvsN.jpg	100	100	0	2	1	2970
7	36	50	detect_happy	detect_angry_then_happy	INCONG	5	1	58HHvsN.jpg	100	100	0	1	1	205
7	36	50	detect_happy	detect_angry_then_happy	INCONG	5	1	58HHvsN.jpg	100	100	0	2	0	227
7	36	50	detect_happy	detect_angry_then_happy	INCONG	5	1	58HHvsN.jpg	100	100	0	3	1	3083
7	37	50	detect_happy	detect_angry_then_happy	CONG	5	1	54NvsHH.jpg	100	100	1	1	1	3381
7	38	50	detect_happy	detect_angry_then_happy	INCONG	4	0	48HHvsN.jpg	100	100	0	1	1	3294
7	39	-50	detect_happy	detect_angry_then_happy	INCONG	1	0	16NvsAA.jpg	0	0	0	1	1	3333
7	40	50	detect_happy	detect_angry_then_happy	CONG	4	0	44NvsHH.jpg	100	100	1	1	1	3416
7	41	-50	detect_happy	detect_angry_then_happy	INCONG	3	0	36NvsAA.jpg	0	0	0	1	1	312
7	41	-50	detect_happy	detect_angry_then_happy	INCONG	3	0	36NvsAA.jpg	0	0	0	2	0	273
7	41	-50	detect_happy	detect_angry_then_happy	INCONG	3	0	36NvsAA.jpg	0	0	0	3	1	3681
7	42	50	detect_happy	detect_angry_then_happy	INCONG	8	1	88HHvsN.jpg	100	100	0	1	1	3231
7	43	-50	detect_happy	detect_angry_then_happy	CONG	1	0	12AAvsN.jpg	0	0	1	1	0	175
7	43	-50	detect_happy	detect_angry_then_happy	CONG	1	0	12AAvsN.jpg	0	0	1	2	1	3096
7	44	50	detect_happy	detect_angry_then_happy	CONG	8	1	84NvsHH.jpg	100	100	1	1	1	3495
7	45	-50	detect_happy	detect_angry_then_happy	CONG	7	1	72AAvsN.jpg	0	0	1	1	1	3272
7	46	-50	detect_happy	detect_angry_then_happy	CONG	5	1	52AAvsN.jpg	0	0	1	1	1	3294
7	47	50	detect_happy	detect_angry_then_happy	CONG	1	0	14NvsHH.jpg	100	100	1	1	1	3036
7	48	-50	detect_happy	detect_angry_then_happy	INCONG	7	1	76NvsAA.jpg	0	0	0	1	1	3371
7	49	-50	detect_happy	detect_angry_then_happy	INCONG	8	1	86NvsAA.jpg	0	0	0	1	1	3479
7	50	50	detect_happy	detect_angry_then_happy	CONG	3	0	34NvsHH.jpg	100	100	1	1	1	2824
7	51	-50	detect_happy	detect_angry_then_happy	CONG	2	0	22AAvsN.jpg	0	0	1	1	1	3291
7	52	-50	detect_happy	detect_angry_then_happy	CONG	6	1	62AAvsN.jpg	0	0	1	1	0	182
7	52	-50	detect_happy	detect_angry_then_happy	CONG	6	1	62AAvsN.jpg	0	0	1	2	1	3174
7	53	50	detect_happy	detect_angry_then_happy	INCONG	3	0	38HHvsN.jpg	100	100	0	1	1	3309
7	54	50	detect_happy	detect_angry_then_happy	CONG	7	1	74NvsHH.jpg	100	100	1	1	1	3037
7	55	-50	detect_happy	detect_angry_then_happy	INCONG	5	1	56NvsAA.jpg	0	0	0	1	0	861
7	55	-50	detect_happy	detect_angry_then_happy	INCONG	5	1	56NvsAA.jpg	0	0	0	2	1	361
7	55	-50	detect_happy	detect_angry_then_happy	INCONG	5	1	56NvsAA.jpg	0	0	0	3	0	387
7	55	-50	detect_happy	detect_angry_then_happy	INCONG	5	1	56NvsAA.jpg	0	0	0	4	1	2127
7	56	-50	detect_happy	detect_angry_then_happy	INCONG	2	0	26NvsAA.jpg	0	0	0	1	1	3228
7	57	50	detect_happy	detect_angry_then_happy	INCONG	1	0	18HHvsN.jpg	100	100	0	1	1	1108
7	57	50	detect_happy	detect_angry_then_happy	INCONG	1	0	18HHvsN.jpg	100	100	0	2	1	1824
7	58	-50	detect_happy	detect_angry_then_happy	CONG	3	0	32AAvsN.jpg	0	0	1	1	1	3435
7	59	50	detect_happy	detect_angry_then_happy	CONG	6	1	64NvsHH.jpg	100	100	1	1	1	3288
7	60	-50	detect_happy	detect_angry_then_happy	INCONG	6	1	66NvsAA.jpg	0	0	0	1	1	3320
7	61	50	detect_happy	detect_angry_then_happy	INCONG	2	0	28HHvsN.jpg	100	100	0	1	1	3257
7	62	-50	detect_happy	detect_angry_then_happy	CONG	4	0	42AAvsN.jpg	0	0	1	1	0	523
7	62	-50	detect_happy	detect_angry_then_happy	CONG	4	0	42AAvsN.jpg	0	0	1	2	0	523
7	62	-50	detect_happy	detect_angry_then_happy	CONG	4	0	42AAvsN.jpg	0	0	1	3	1	2675
7	63	50	detect_happy	detect_angry_then_happy	CONG	2	0	24NvsHH.jpg	100	100	1	1	1	1919
7	63	50	detect_happy	detect_angry_then_happy	CONG	2	0	24NvsHH.jpg	100	100	1	3	1	1140
7	64	-50	detect_happy	detect_angry_then_happy	INCONG	4	0	46NvsAA.jpg	0	0	0	1	1	3250
7	65	50	detect_happy	detect_angry_then_happy	INCONG	7	1	78HHvsN.jpg	100	100	0	1	1	3248
8	1	-50	detect_happy	detect_happy_then_angry	CONG	6	1	62AAvsN.jpg	0	0	1	1	0	324
8	1	-50	detect_happy	detect_happy_then_angry	CONG	6	1	62AAvsN.jpg	0	0	1	2	0	324
8	1	-50	detect_happy	detect_happy_then_angry	CONG	6	1	62AAvsN.jpg	0	0	1	3	1	2511
8	2	-50	detect_happy	detect_happy_then_angry	CONG	4	0	42AAvsN.jpg	0	0	1	1	0	402
8	2	-50	detect_happy	detect_happy_then_angry	CONG	4	0	42AAvsN.jpg	0	0	1	2	1	3996
8	3	50	detect_happy	detect_happy_then_angry	INCONG	3	0	38HHvsN.jpg	100	100	0	1	1	3491
8	4	50	detect_happy	detect_happy_then_angry	INCONG	7	1	78HHvsN.jpg	100	100	0	1	1	3325
8	5	-50	detect_happy	detect_happy_then_angry	CONG	5	1	52AAvsN.jpg	0	0	1	1	0	313
8	5	-50	detect_happy	detect_happy_then_angry	CONG	5	1	52AAvsN.jpg	0	0	1	2	1	2564
8	6	-50	detect_happy	detect_happy_then_angry	INCONG	5	1	56NvsAA.jpg	0	0	0	1	0	3275
8	6	-50	detect_happy	detect_happy_then_angry	INCONG	5	1	56NvsAA.jpg	0	0	0	2	0	3275
8	6	-50	detect_happy	detect_happy_then_angry	INCONG	5	1	56NvsAA.jpg	0	0	0	3	0	3275
8	6	-50	detect_happy	detect_happy_then_angry	INCONG	5	1	56NvsAA.jpg	0	0	0	4	0	3275
8	7	50	detect_happy	detect_happy_then_angry	CONG	6	1	64NvsHH.jpg	100	100	1	1	1	3162
8	8	50	detect_happy	detect_happy_then_angry	CONG	3	0	34NvsHH.jpg	100	100	1	1	1	3333
8	9	-50	detect_happy	detect_happy_then_angry	INCONG	2	0	26NvsAA.jpg	0	0	0	1	0	261
8	9	-50	detect_happy	detect_happy_then_angry	INCONG	2	0	26NvsAA.jpg	0	0	0	2	1	2652
8	10	-50	detect_happy	detect_happy_then_angry	CONG	2	0	22AAvsN.jpg	0	0	1	1	1	2944
8	11	50	detect_happy	detect_happy_then_angry	CONG	5	1	54NvsHH.jpg	100	100	1	1	1	3456
8	12	-50	detect_happy	detect_happy_then_angry	CONG	7	1	72AAvsN.jpg	0	0	1	1	1	3540
8	13	50	detect_happy	detect_happy_then_angry	INCONG	8	1	88HHvsN.jpg	100	100	0	1	0	182
8	13	50	detect_happy	detect_happy_then_angry	INCONG	8	1	88HHvsN.jpg	100	100	0	2	1	2965
8	14	-50	detect_happy	detect_happy_then_angry	INCONG	3	0	36NvsAA.jpg	0	0	0	1	0	678
8	14	-50	detect_happy	detect_happy_then_angry	INCONG	3	0	36NvsAA.jpg	0	0	0	2	0	678
8	14	-50	detect_happy	detect_happy_then_angry	INCONG	3	0	36NvsAA.jpg	0	0	0	3	0	678
8	14	-50	detect_happy	detect_happy_then_angry	INCONG	3	0	36NvsAA.jpg	0	0	0	4	1	2677
8	15	50	detect_happy	detect_happy_then_angry	INCONG	6	1	68HHvsN.jpg	100	100	0	1	1	3112
8	16	-50	detect_happy	detect_happy_then_angry	INCONG	6	1	66NvsAA.jpg	0	0	0	1	0	224
8	16	-50	detect_happy	detect_happy_then_angry	INCONG	6	1	66NvsAA.jpg	0	0	0	2	1	335
8	16	-50	detect_happy	detect_happy_then_angry	INCONG	6	1	66NvsAA.jpg	0	0	0	3	0	119
8	16	-50	detect_happy	detect_happy_then_angry	INCONG	6	1	66NvsAA.jpg	0	0	0	4	1	1943
8	17	-50	detect_happy	detect_happy_then_angry	CONG	8	1	82AAvsN.jpg	0	0	1	1	1	2886
8	18	50	detect_happy	detect_happy_then_angry	INCONG	2	0	28HHvsN.jpg	100	100	0	1	1	2773
8	19	-50	detect_happy	detect_happy_then_angry	CONG	3	0	32AAvsN.jpg	0	0	1	1	1	3254
8	20	50	detect_happy	detect_happy_then_angry	CONG	7	1	74NvsHH.jpg	100	100	1	1	1	1476
8	20	50	detect_happy	detect_happy_then_angry	CONG	7	1	74NvsHH.jpg	100	100	1	5	1	1033
8	21	50	detect_happy	detect_happy_then_angry	CONG	4	0	44NvsHH.jpg	100	100	1	1	1	524
8	21	50	detect_happy	detect_happy_then_angry	CONG	4	0	44NvsHH.jpg	100	100	1	3	1	2235
8	22	-50	detect_happy	detect_happy_then_angry	INCONG	1	0	16NvsAA.jpg	0	0	0	1	0	279
8	22	-50	detect_happy	detect_happy_then_angry	INCONG	1	0	16NvsAA.jpg	0	0	0	2	1	1040
8	22	-50	detect_happy	detect_happy_then_angry	INCONG	1	0	16NvsAA.jpg	0	0	0	4	1	1620
8	23	50	detect_happy	detect_happy_then_angry	INCONG	4	0	48HHvsN.jpg	100	100	0	1	1	3151
8	24	50	detect_happy	detect_happy_then_angry	CONG	1	0	14NvsHH.jpg	100	100	1	1	1	953
8	24	50	detect_happy	detect_happy_then_angry	CONG	1	0	14NvsHH.jpg	100	100	1	4	1	1780
8	25	50	detect_happy	detect_happy_then_angry	CONG	8	1	84NvsHH.jpg	100	100	1	1	1	653
8	25	50	detect_happy	detect_happy_then_angry	CONG	8	1	84NvsHH.jpg	100	100	1	3	1	587
8	25	50	detect_happy	detect_happy_then_angry	CONG	8	1	84NvsHH.jpg	100	100	1	4	1	191
8	25	50	detect_happy	detect_happy_then_angry	CONG	8	1	84NvsHH.jpg	100	100	1	5	0	278
8	25	50	detect_happy	detect_happy_then_angry	CONG	8	1	84NvsHH.jpg	100	100	1	6	1	278
8	26	50	detect_happy	detect_happy_then_angry	INCONG	1	0	18HHvsN.jpg	100	100	0	1	0	193
8	26	50	detect_happy	detect_happy_then_angry	INCONG	1	0	18HHvsN.jpg	100	100	0	2	1	858
8	26	50	detect_happy	detect_happy_then_angry	INCONG	1	0	18HHvsN.jpg	100	100	0	6	1	639
8	27	-50	detect_happy	detect_happy_then_angry	CONG	1	0	12AAvsN.jpg	0	0	1	1	0	204
8	27	-50	detect_happy	detect_happy_then_angry	CONG	1	0	12AAvsN.jpg	0	0	1	2	1	630
8	27	-50	detect_happy	detect_happy_then_angry	CONG	1	0	12AAvsN.jpg	0	0	1	3	1	1047
8	28	-50	detect_happy	detect_happy_then_angry	INCONG	8	1	86NvsAA.jpg	0	0	0	1	0	644
8	28	-50	detect_happy	detect_happy_then_angry	INCONG	8	1	86NvsAA.jpg	0	0	0	2	0	644
8	28	-50	detect_happy	detect_happy_then_angry	INCONG	8	1	86NvsAA.jpg	0	0	0	3	1	2161
8	29	50	detect_happy	detect_happy_then_angry	CONG	2	0	24NvsHH.jpg	100	100	1	1	1	713
8	29	50	detect_happy	detect_happy_then_angry	CONG	2	0	24NvsHH.jpg	100	100	1	3	1	566
8	29	50	detect_happy	detect_happy_then_angry	CONG	2	0	24NvsHH.jpg	100	100	1	4	1	1548
8	30	-50	detect_happy	detect_happy_then_angry	INCONG	4	0	46NvsAA.jpg	0	0	0	1	1	3807
8	31	50	detect_happy	detect_happy_then_angry	INCONG	5	1	58HHvsN.jpg	100	100	0	1	1	2854
8	32	-50	detect_happy	detect_happy_then_angry	INCONG	7	1	76NvsAA.jpg	0	0	0	1	0	188
8	32	-50	detect_happy	detect_happy_then_angry	INCONG	7	1	76NvsAA.jpg	0	0	0	2	1	3102
8	33	50	detect_angry	detect_happy_then_angry	CONG	5	1	54NvsHH.jpg	0	0	0	1	0	177
8	33	50	detect_angry	detect_happy_then_angry	CONG	5	1	54NvsHH.jpg	0	0	0	2	1	2705
8	34	50	detect_angry	detect_happy_then_angry	CONG	7	1	74NvsHH.jpg	0	0	0	1	1	134
8	34	50	detect_angry	detect_happy_then_angry	CONG	7	1	74NvsHH.jpg	0	0	0	2	0	155
8	34	50	detect_angry	detect_happy_then_angry	CONG	7	1	74NvsHH.jpg	0	0	0	3	1	2350
8	35	-50	detect_angry	detect_happy_then_angry	CONG	6	1	62AAvsN.jpg	100	-100	0	1	1	3198
8	36	-50	detect_angry	detect_happy_then_angry	INCONG	8	1	86NvsAA.jpg	100	-100	1	1	0	966
8	36	-50	detect_angry	detect_happy_then_angry	INCONG	8	1	86NvsAA.jpg	100	-100	1	2	0	966
8	36	-50	detect_angry	detect_happy_then_angry	INCONG	8	1	86NvsAA.jpg	100	-100	1	3	1	2169
8	37	50	detect_angry	detect_happy_then_angry	INCONG	1	0	18HHvsN.jpg	0	0	1	1	1	2656
8	38	50	detect_angry	detect_happy_then_angry	INCONG	6	1	68HHvsN.jpg	0	0	1	1	0	292
8	38	50	detect_angry	detect_happy_then_angry	INCONG	6	1	68HHvsN.jpg	0	0	1	2	1	2978
8	39	50	detect_angry	detect_happy_then_angry	INCONG	4	0	48HHvsN.jpg	0	0	1	1	0	65
8	39	50	detect_angry	detect_happy_then_angry	INCONG	4	0	48HHvsN.jpg	0	0	1	2	1	2810
8	40	50	detect_angry	detect_happy_then_angry	CONG	6	1	64NvsHH.jpg	0	0	0	1	0	243
8	40	50	detect_angry	detect_happy_then_angry	CONG	6	1	64NvsHH.jpg	0	0	0	2	1	2972
8	41	-50	detect_angry	detect_happy_then_angry	INCONG	7	1	76NvsAA.jpg	100	-100	1	1	1	3182
8	42	-50	detect_angry	detect_happy_then_angry	INCONG	5	1	56NvsAA.jpg	100	-100	1	1	0	498
8	42	-50	detect_angry	detect_happy_then_angry	INCONG	5	1	56NvsAA.jpg	100	-100	1	2	1	2431
8	43	50	detect_angry	detect_happy_then_angry	CONG	3	0	34NvsHH.jpg	0	0	0	1	0	123
8	43	50	detect_angry	detect_happy_then_angry	CONG	3	0	34NvsHH.jpg	0	0	0	2	1	2562
8	44	50	detect_angry	detect_happy_then_angry	INCONG	3	0	38HHvsN.jpg	0	0	1	1	1	2740
8	45	-50	detect_angry	detect_happy_then_angry	INCONG	6	1	66NvsAA.jpg	100	-100	1	1	1	2715
8	46	50	detect_angry	detect_happy_then_angry	CONG	8	1	84NvsHH.jpg	0	0	0	1	0	169
8	46	50	detect_angry	detect_happy_then_angry	CONG	8	1	84NvsHH.jpg	0	0	0	2	1	3207
8	47	-50	detect_angry	detect_happy_then_angry	CONG	2	0	22AAvsN.jpg	100	-100	0	1	0	542
8	47	-50	detect_angry	detect_happy_then_angry	CONG	2	0	22AAvsN.jpg	100	-100	0	2	0	542
8	47	-50	detect_angry	detect_happy_then_angry	CONG	2	0	22AAvsN.jpg	100	-100	0	3	1	2796
8	48	50	detect_angry	detect_happy_then_angry	CONG	2	0	24NvsHH.jpg	0	0	0	1	0	151
8	48	50	detect_angry	detect_happy_then_angry	CONG	2	0	24NvsHH.jpg	0	0	0	2	1	2945
8	49	-50	detect_angry	detect_happy_then_angry	CONG	5	1	52AAvsN.jpg	100	-100	0	1	0	353
8	49	-50	detect_angry	detect_happy_then_angry	CONG	5	1	52AAvsN.jpg	100	-100	0	2	0	353
8	49	-50	detect_angry	detect_happy_then_angry	CONG	5	1	52AAvsN.jpg	100	-100	0	3	1	2678
8	50	50	detect_angry	detect_happy_then_angry	CONG	1	0	14NvsHH.jpg	0	0	0	1	0	121
8	50	50	detect_angry	detect_happy_then_angry	CONG	1	0	14NvsHH.jpg	0	0	0	2	1	3134
8	51	50	detect_angry	detect_happy_then_angry	CONG	4	0	44NvsHH.jpg	0	0	0	1	1	2918
8	52	50	detect_angry	detect_happy_then_angry	INCONG	2	0	28HHvsN.jpg	0	0	1	1	0	135
8	52	50	detect_angry	detect_happy_then_angry	INCONG	2	0	28HHvsN.jpg	0	0	1	2	1	3052
8	53	-50	detect_angry	detect_happy_then_angry	INCONG	2	0	26NvsAA.jpg	100	-100	1	1	0	217
8	53	-50	detect_angry	detect_happy_then_angry	INCONG	2	0	26NvsAA.jpg	100	-100	1	2	1	2911
8	54	-50	detect_angry	detect_happy_then_angry	CONG	7	1	72AAvsN.jpg	100	-100	0	1	0	150
8	54	-50	detect_angry	detect_happy_then_angry	CONG	7	1	72AAvsN.jpg	100	-100	0	2	1	2318
8	55	-50	detect_angry	detect_happy_then_angry	INCONG	1	0	16NvsAA.jpg	100	-100	1	1	1	3594
8	56	-50	detect_angry	detect_happy_then_angry	CONG	1	0	12AAvsN.jpg	100	-100	0	1	0	750
8	56	-50	detect_angry	detect_happy_then_angry	CONG	1	0	12AAvsN.jpg	100	-100	0	2	0	750
8	56	-50	detect_angry	detect_happy_then_angry	CONG	1	0	12AAvsN.jpg	100	-100	0	3	1	2176
8	57	-50	detect_angry	detect_happy_then_angry	INCONG	4	0	46NvsAA.jpg	100	-100	1	1	1	633
8	57	-50	detect_angry	detect_happy_then_angry	INCONG	4	0	46NvsAA.jpg	100	-100	1	3	0	568
8	57	-50	detect_angry	detect_happy_then_angry	INCONG	4	0	46NvsAA.jpg	100	-100	1	4	0	568
8	57	-50	detect_angry	detect_happy_then_angry	INCONG	4	0	46NvsAA.jpg	100	-100	1	5	1	1986
8	58	-50	detect_angry	detect_happy_then_angry	INCONG	3	0	36NvsAA.jpg	100	-100	1	1	1	899
8	58	-50	detect_angry	detect_happy_then_angry	INCONG	3	0	36NvsAA.jpg	100	-100	1	3	1	2169
8	59	-50	detect_angry	detect_happy_then_angry	CONG	3	0	32AAvsN.jpg	100	-100	0	1	0	181
8	59	-50	detect_angry	detect_happy_then_angry	CONG	3	0	32AAvsN.jpg	100	-100	0	2	1	3004
8	60	-50	detect_angry	detect_happy_then_angry	CONG	8	1	82AAvsN.jpg	100	-100	0	1	0	136
8	60	-50	detect_angry	detect_happy_then_angry	CONG	8	1	82AAvsN.jpg	100	-100	0	2	1	2881
8	61	-50	detect_angry	detect_happy_then_angry	CONG	4	0	42AAvsN.jpg	100	-100	0	1	0	124
8	61	-50	detect_angry	detect_happy_then_angry	CONG	4	0	42AAvsN.jpg	100	-100	0	2	1	2985
8	62	50	detect_angry	detect_happy_then_angry	INCONG	7	1	78HHvsN.jpg	0	0	1	1	1	189
8	62	50	detect_angry	detect_happy_then_angry	INCONG	7	1	78HHvsN.jpg	0	0	1	2	0	296
8	62	50	detect_angry	detect_happy_then_angry	INCONG	7	1	78HHvsN.jpg	0	0	1	3	1	2334
8	63	50	detect_angry	detect_happy_then_angry	INCONG	8	1	88HHvsN.jpg	0	0	1	1	0	159
8	63	50	detect_angry	detect_happy_then_angry	INCONG	8	1	88HHvsN.jpg	0	0	1	2	1	3013
8	64	50	detect_angry	detect_happy_then_angry	INCONG	5	1	58HHvsN.jpg	0	0	1	1	1	3041
9	1	-50	detect_angry	detect_angry_then_happy	CONG	3	0	32AAvsN.jpg	100	-100	0	1	1	536
9	1	-50	detect_angry	detect_angry_then_happy	CONG	3	0	32AAvsN.jpg	100	-100	0	2	0	382
9	1	-50	detect_angry	detect_angry_then_happy	CONG	3	0	32AAvsN.jpg	100	-100	0	3	1	2254
9	2	50	detect_angry	detect_angry_then_happy	CONG	1	0	14NvsHH.jpg	0	0	0	1	1	264
9	2	50	detect_angry	detect_angry_then_happy	CONG	1	0	14NvsHH.jpg	0	0	0	2	0	423
9	2	50	detect_angry	detect_angry_then_happy	CONG	1	0	14NvsHH.jpg	0	0	0	3	1	2551
9	3	-50	detect_angry	detect_angry_then_happy	INCONG	2	0	26NvsAA.jpg	100	-100	1	1	0	210
9	3	-50	detect_angry	detect_angry_then_happy	INCONG	2	0	26NvsAA.jpg	100	-100	1	2	1	2969
9	4	-50	detect_angry	detect_angry_then_happy	CONG	1	0	12AAvsN.jpg	100	-100	0	1	0	188
9	4	-50	detect_angry	detect_angry_then_happy	CONG	1	0	12AAvsN.jpg	100	-100	0	2	1	3082
9	5	50	detect_angry	detect_angry_then_happy	CONG	2	0	24NvsHH.jpg	0	0	0	1	1	236
9	5	50	detect_angry	detect_angry_then_happy	CONG	2	0	24NvsHH.jpg	0	0	0	2	0	492
9	5	50	detect_angry	detect_angry_then_happy	CONG	2	0	24NvsHH.jpg	0	0	0	3	1	3415
9	6	-50	detect_angry	detect_angry_then_happy	CONG	6	1	62AAvsN.jpg	100	-100	0	1	1	317
9	6	-50	detect_angry	detect_angry_then_happy	CONG	6	1	62AAvsN.jpg	100	-100	0	2	0	333
9	6	-50	detect_angry	detect_angry_then_happy	CONG	6	1	62AAvsN.jpg	100	-100	0	3	1	3059
9	7	-50	detect_angry	detect_angry_then_happy	INCONG	6	1	66NvsAA.jpg	100	-100	1	1	0	261
9	7	-50	detect_angry	detect_angry_then_happy	INCONG	6	1	66NvsAA.jpg	100	-100	1	2	1	2980
9	8	50	detect_angry	detect_angry_then_happy	INCONG	8	1	88HHvsN.jpg	0	0	1	1	0	267
9	8	50	detect_angry	detect_angry_then_happy	INCONG	8	1	88HHvsN.jpg	0	0	1	2	1	3982
9	9	-50	detect_angry	detect_angry_then_happy	CONG	5	1	52AAvsN.jpg	100	-100	0	1	1	2248
9	9	-50	detect_angry	detect_angry_then_happy	CONG	5	1	52AAvsN.jpg	100	-100	0	3	0	485
9	9	-50	detect_angry	detect_angry_then_happy	CONG	5	1	52AAvsN.jpg	100	-100	0	4	1	630
9	10	50	detect_angry	detect_angry_then_happy	INCONG	3	0	38HHvsN.jpg	0	0	1	1	0	278
9	10	50	detect_angry	detect_angry_then_happy	INCONG	3	0	38HHvsN.jpg	0	0	1	2	1	2056
9	10	50	detect_angry	detect_angry_then_happy	INCONG	3	0	38HHvsN.jpg	0	0	1	6	0	434
9	10	50	detect_angry	detect_angry_then_happy	INCONG	3	0	38HHvsN.jpg	0	0	1	7	1	662
9	11	-50	detect_angry	detect_angry_then_happy	CONG	4	0	42AAvsN.jpg	100	-100	0	1	1	1877
9	11	-50	detect_angry	detect_angry_then_happy	CONG	4	0	42AAvsN.jpg	100	-100	0	2	0	390
9	11	-50	detect_angry	detect_angry_then_happy	CONG	4	0	42AAvsN.jpg	100	-100	0	3	1	1418
9	12	50	detect_angry	detect_angry_then_happy	CONG	6	1	64NvsHH.jpg	0	0	0	1	1	3239
9	13	50	detect_angry	detect_angry_then_happy	INCONG	1	0	18HHvsN.jpg	0	0	1	1	0	341
9	13	50	detect_angry	detect_angry_then_happy	INCONG	1	0	18HHvsN.jpg	0	0	1	2	1	2920
9	14	50	detect_angry	detect_angry_then_happy	INCONG	5	1	58HHvsN.jpg	0	0	1	1	0	937
9	14	50	detect_angry	detect_angry_then_happy	INCONG	5	1	58HHvsN.jpg	0	0	1	2	1	2267
9	15	-50	detect_angry	detect_angry_then_happy	INCONG	3	0	36NvsAA.jpg	100	-100	1	1	0	498
9	15	-50	detect_angry	detect_angry_then_happy	INCONG	3	0	36NvsAA.jpg	100	-100	1	2	1	2967
9	16	50	detect_angry	detect_angry_then_happy	CONG	5	1	54NvsHH.jpg	0	0	0	1	1	291
9	16	50	detect_angry	detect_angry_then_happy	CONG	5	1	54NvsHH.jpg	0	0	0	2	1	2041
9	17	-50	detect_angry	detect_angry_then_happy	CONG	8	1	82AAvsN.jpg	100	-100	0	1	1	3177
9	18	-50	detect_angry	detect_angry_then_happy	CONG	2	0	22AAvsN.jpg	100	-100	0	1	0	369
9	18	-50	detect_angry	detect_angry_then_happy	CONG	2	0	22AAvsN.jpg	100	-100	0	2	1	2684
9	19	-50	detect_angry	detect_angry_then_happy	CONG	7	1	72AAvsN.jpg	100	-100	0	1	1	1007
9	19	-50	detect_angry	detect_angry_then_happy	CONG	7	1	72AAvsN.jpg	100	-100	0	3	0	438
9	19	-50	detect_angry	detect_angry_then_happy	CONG	7	1	72AAvsN.jpg	100	-100	0	4	1	1694
9	20	-50	detect_angry	detect_angry_then_happy	INCONG	1	0	16NvsAA.jpg	100	-100	1	1	0	289
9	20	-50	detect_angry	detect_angry_then_happy	INCONG	1	0	16NvsAA.jpg	100	-100	1	2	1	2931
9	21	50	detect_angry	detect_angry_then_happy	CONG	8	1	84NvsHH.jpg	0	0	0	1	1	497
9	21	50	detect_angry	detect_angry_then_happy	CONG	8	1	84NvsHH.jpg	0	0	0	3	0	697
9	21	50	detect_angry	detect_angry_then_happy	CONG	8	1	84NvsHH.jpg	0	0	0	4	0	697
9	21	50	detect_angry	detect_angry_then_happy	CONG	8	1	84NvsHH.jpg	0	0	0	5	1	1754
9	22	-50	detect_angry	detect_angry_then_happy	INCONG	5	1	56NvsAA.jpg	100	-100	1	1	0	372
9	22	-50	detect_angry	detect_angry_then_happy	INCONG	5	1	56NvsAA.jpg	100	-100	1	2	0	372
9	22	-50	detect_angry	detect_angry_then_happy	INCONG	5	1	56NvsAA.jpg	100	-100	1	3	1	2811
9	23	50	detect_angry	detect_angry_then_happy	INCONG	7	1	78HHvsN.jpg	0	0	1	1	0	288
9	23	50	detect_angry	detect_angry_then_happy	INCONG	7	1	78HHvsN.jpg	0	0	1	2	1	2803
9	24	-50	detect_angry	detect_angry_then_happy	INCONG	8	1	86NvsAA.jpg	100	-100	1	1	0	309
9	24	-50	detect_angry	detect_angry_then_happy	INCONG	8	1	86NvsAA.jpg	100	-100	1	2	0	309
9	24	-50	detect_angry	detect_angry_then_happy	INCONG	8	1	86NvsAA.jpg	100	-100	1	3	1	3043
9	25	50	detect_angry	detect_angry_then_happy	CONG	3	0	34NvsHH.jpg	0	0	0	1	1	623
9	25	50	detect_angry	detect_angry_then_happy	CONG	3	0	34NvsHH.jpg	0	0	0	2	0	387
9	25	50	detect_angry	detect_angry_then_happy	CONG	3	0	34NvsHH.jpg	0	0	0	3	1	2162
9	26	-50	detect_angry	detect_angry_then_happy	INCONG	7	1	76NvsAA.jpg	100	-100	1	1	0	255
9	26	-50	detect_angry	detect_angry_then_happy	INCONG	7	1	76NvsAA.jpg	100	-100	1	2	1	2668
9	27	50	detect_angry	detect_angry_then_happy	CONG	4	0	44NvsHH.jpg	0	0	0	1	1	870
9	27	50	detect_angry	detect_angry_then_happy	CONG	4	0	44NvsHH.jpg	0	0	0	2	1	1824
9	28	-50	detect_angry	detect_angry_then_happy	INCONG	4	0	46NvsAA.jpg	100	-100	1	1	1	2241
9	29	50	detect_angry	detect_angry_then_happy	INCONG	2	0	28HHvsN.jpg	0	0	1	1	0	355
9	29	50	detect_angry	detect_angry_then_happy	INCONG	2	0	28HHvsN.jpg	0	0	1	2	1	796
9	29	50	detect_angry	detect_angry_then_happy	INCONG	2	0	28HHvsN.jpg	0	0	1	4	0	361
9	29	50	detect_angry	detect_angry_then_happy	INCONG	2	0	28HHvsN.jpg	0	0	1	5	1	1548
9	30	50	detect_angry	detect_angry_then_happy	INCONG	6	1	68HHvsN.jpg	0	0	1	1	1	659
9	30	50	detect_angry	detect_angry_then_happy	INCONG	6	1	68HHvsN.jpg	0	0	1	2	0	311
9	30	50	detect_angry	detect_angry_then_happy	INCONG	6	1	68HHvsN.jpg	0	0	1	3	1	1417
9	30	50	detect_angry	detect_angry_then_happy	INCONG	6	1	68HHvsN.jpg	0	0	1	7	0	496
9	31	50	detect_angry	detect_angry_then_happy	CONG	7	1	74NvsHH.jpg	0	0	0	1	0	553
9	31	50	detect_angry	detect_angry_then_happy	CONG	7	1	74NvsHH.jpg	0	0	0	2	1	2874
9	32	50	detect_angry	detect_angry_then_happy	INCONG	4	0	48HHvsN.jpg	0	0	1	1	0	451
9	32	50	detect_angry	detect_angry_then_happy	INCONG	4	0	48HHvsN.jpg	0	0	1	2	1	2792
9	33	-50	detect_happy	detect_angry_then_happy	INCONG	3	0	36NvsAA.jpg	0	0	0	1	1	456
9	33	-50	detect_happy	detect_angry_then_happy	INCONG	3	0	36NvsAA.jpg	0	0	0	2	0	434
9	33	-50	detect_happy	detect_angry_then_happy	INCONG	3	0	36NvsAA.jpg	0	0	0	3	1	2250
9	34	-50	detect_happy	detect_angry_then_happy	INCONG	1	0	16NvsAA.jpg	0	0	0	1	1	293
9	34	-50	detect_happy	detect_angry_then_happy	INCONG	1	0	16NvsAA.jpg	0	0	0	2	0	542
9	34	-50	detect_happy	detect_angry_then_happy	INCONG	1	0	16NvsAA.jpg	0	0	0	3	1	2147
9	35	50	detect_happy	detect_angry_then_happy	INCONG	7	1	78HHvsN.jpg	100	100	0	1	1	3188
9	36	50	detect_happy	detect_angry_then_happy	CONG	3	0	34NvsHH.jpg	100	100	1	1	0	148
9	36	50	detect_happy	detect_angry_then_happy	CONG	3	0	34NvsHH.jpg	100	100	1	2	1	2878
9	37	-50	detect_happy	detect_angry_then_happy	INCONG	4	0	46NvsAA.jpg	0	0	0	1	0	107
9	37	-50	detect_happy	detect_angry_then_happy	INCONG	4	0	46NvsAA.jpg	0	0	0	2	1	3067
9	38	50	detect_happy	detect_angry_then_happy	INCONG	5	1	58HHvsN.jpg	100	100	0	1	1	3168
9	39	50	detect_happy	detect_angry_then_happy	INCONG	8	1	88HHvsN.jpg	100	100	0	1	1	2900
9	40	50	detect_happy	detect_angry_then_happy	CONG	6	1	64NvsHH.jpg	100	100	1	1	0	198
9	40	50	detect_happy	detect_angry_then_happy	CONG	6	1	64NvsHH.jpg	100	100	1	2	1	2903
9	41	-50	detect_happy	detect_angry_then_happy	INCONG	7	1	76NvsAA.jpg	0	0	0	1	1	3184
9	42	-50	detect_happy	detect_angry_then_happy	CONG	2	0	22AAvsN.jpg	0	0	1	1	0	317
9	42	-50	detect_happy	detect_angry_then_happy	CONG	2	0	22AAvsN.jpg	0	0	1	2	1	2825
9	43	-50	detect_happy	detect_angry_then_happy	CONG	6	1	62AAvsN.jpg	0	0	1	1	0	380
9	43	-50	detect_happy	detect_angry_then_happy	CONG	6	1	62AAvsN.jpg	0	0	1	2	1	2782
9	44	50	detect_happy	detect_angry_then_happy	INCONG	4	0	48HHvsN.jpg	100	100	0	1	1	3300
9	45	50	detect_happy	detect_angry_then_happy	CONG	4	0	44NvsHH.jpg	100	100	1	1	0	239
9	45	50	detect_happy	detect_angry_then_happy	CONG	4	0	44NvsHH.jpg	100	100	1	2	1	4042
9	46	-50	detect_happy	detect_angry_then_happy	CONG	4	0	42AAvsN.jpg	0	0	1	1	0	289
9	46	-50	detect_happy	detect_angry_then_happy	CONG	4	0	42AAvsN.jpg	0	0	1	2	1	2924
9	47	50	detect_happy	detect_angry_then_happy	CONG	1	0	14NvsHH.jpg	100	100	1	1	0	152
9	47	50	detect_happy	detect_angry_then_happy	CONG	1	0	14NvsHH.jpg	100	100	1	2	1	2972
9	48	-50	detect_happy	detect_angry_then_happy	INCONG	2	0	26NvsAA.jpg	0	0	0	1	1	3240
9	49	50	detect_happy	detect_angry_then_happy	CONG	7	1	74NvsHH.jpg	100	100	1	1	1	3136
9	50	50	detect_happy	detect_angry_then_happy	INCONG	3	0	38HHvsN.jpg	100	100	0	1	1	2166
9	50	50	detect_happy	detect_angry_then_happy	INCONG	3	0	38HHvsN.jpg	100	100	0	4	0	330
9	50	50	detect_happy	detect_angry_then_happy	INCONG	3	0	38HHvsN.jpg	100	100	0	5	1	858
9	51	50	detect_happy	detect_angry_then_happy	CONG	8	1	84NvsHH.jpg	100	100	1	1	1	3148
9	52	-50	detect_happy	detect_angry_then_happy	INCONG	6	1	66NvsAA.jpg	0	0	0	1	1	287
9	52	-50	detect_happy	detect_angry_then_happy	INCONG	6	1	66NvsAA.jpg	0	0	0	2	0	273
9	52	-50	detect_happy	detect_angry_then_happy	INCONG	6	1	66NvsAA.jpg	0	0	0	3	1	2585
9	53	-50	detect_happy	detect_angry_then_happy	CONG	3	0	32AAvsN.jpg	0	0	1	1	0	348
9	53	-50	detect_happy	detect_angry_then_happy	CONG	3	0	32AAvsN.jpg	0	0	1	2	1	272
9	53	-50	detect_happy	detect_angry_then_happy	CONG	3	0	32AAvsN.jpg	0	0	1	3	1	1906
9	54	-50	detect_happy	detect_angry_then_happy	CONG	5	1	52AAvsN.jpg	0	0	1	1	0	383
9	54	-50	detect_happy	detect_angry_then_happy	CONG	5	1	52AAvsN.jpg	0	0	1	2	1	2739
9	55	-50	detect_happy	detect_angry_then_happy	CONG	1	0	12AAvsN.jpg	0	0	1	1	0	466
9	55	-50	detect_happy	detect_angry_then_happy	CONG	1	0	12AAvsN.jpg	0	0	1	2	0	466
9	55	-50	detect_happy	detect_angry_then_happy	CONG	1	0	12AAvsN.jpg	0	0	1	3	1	2514
9	56	-50	detect_happy	detect_angry_then_happy	CONG	7	1	72AAvsN.jpg	0	0	1	1	0	379
9	56	-50	detect_happy	detect_angry_then_happy	CONG	7	1	72AAvsN.jpg	0	0	1	2	0	379
9	56	-50	detect_happy	detect_angry_then_happy	CONG	7	1	72AAvsN.jpg	0	0	1	3	1	1748
9	56	-50	detect_happy	detect_angry_then_happy	CONG	7	1	72AAvsN.jpg	0	0	1	8	0	317
9	56	-50	detect_happy	detect_angry_then_happy	CONG	7	1	72AAvsN.jpg	0	0	1	9	1	784
9	57	50	detect_happy	detect_angry_then_happy	INCONG	2	0	28HHvsN.jpg	100	100	0	1	1	3211
9	58	50	detect_happy	detect_angry_then_happy	CONG	2	0	24NvsHH.jpg	100	100	1	1	1	2031
9	58	50	detect_happy	detect_angry_then_happy	CONG	2	0	24NvsHH.jpg	100	100	1	5	0	405
9	58	50	detect_happy	detect_angry_then_happy	CONG	2	0	24NvsHH.jpg	100	100	1	6	1	415
9	59	50	detect_happy	detect_angry_then_happy	INCONG	6	1	68HHvsN.jpg	100	100	0	1	1	4092
9	60	-50	detect_happy	detect_angry_then_happy	INCONG	8	1	86NvsAA.jpg	0	0	0	1	0	107
9	60	-50	detect_happy	detect_angry_then_happy	INCONG	8	1	86NvsAA.jpg	0	0	0	2	1	2813
9	61	-50	detect_happy	detect_angry_then_happy	INCONG	5	1	56NvsAA.jpg	0	0	0	1	1	3206
9	62	50	detect_happy	detect_angry_then_happy	CONG	5	1	54NvsHH.jpg	100	100	1	1	0	195
9	62	50	detect_happy	detect_angry_then_happy	CONG	5	1	54NvsHH.jpg	100	100	1	2	1	2623
9	63	-50	detect_happy	detect_angry_then_happy	CONG	8	1	82AAvsN.jpg	0	0	1	1	0	352
9	63	-50	detect_happy	detect_angry_then_happy	CONG	8	1	82AAvsN.jpg	0	0	1	2	1	2940
9	64	50	detect_happy	detect_angry_then_happy	INCONG	1	0	18HHvsN.jpg	100	100	0	1	1	2921
10	1	50	detect_happy	detect_happy_then_angry	INCONG	4	0	48HHvsN.jpg	100	100	0	1	1	379
10	1	50	detect_happy	detect_happy_then_angry	INCONG	4	0	48HHvsN.jpg	100	100	0	2	1	2673
10	2	-50	detect_happy	detect_happy_then_angry	INCONG	4	0	46NvsAA.jpg	0	0	0	1	0	222
10	2	-50	detect_happy	detect_happy_then_angry	INCONG	4	0	46NvsAA.jpg	0	0	0	2	1	2649
10	3	50	detect_happy	detect_happy_then_angry	CONG	8	1	84NvsHH.jpg	100	100	1	1	0	137
10	3	50	detect_happy	detect_happy_then_angry	CONG	8	1	84NvsHH.jpg	100	100	1	2	1	3085
10	4	-50	detect_happy	detect_happy_then_angry	CONG	8	1	82AAvsN.jpg	0	0	1	1	0	180
10	4	-50	detect_happy	detect_happy_then_angry	CONG	8	1	82AAvsN.jpg	0	0	1	2	1	2774
10	5	50	detect_happy	detect_happy_then_angry	INCONG	5	1	58HHvsN.jpg	100	100	0	1	1	1960
10	5	50	detect_happy	detect_happy_then_angry	INCONG	5	1	58HHvsN.jpg	100	100	0	4	0	220
10	5	50	detect_happy	detect_happy_then_angry	INCONG	5	1	58HHvsN.jpg	100	100	0	5	1	1018
10	6	-50	detect_happy	detect_happy_then_angry	CONG	7	1	72AAvsN.jpg	0	0	1	1	0	299
10	6	-50	detect_happy	detect_happy_then_angry	CONG	7	1	72AAvsN.jpg	0	0	1	2	1	2586
10	7	50	detect_happy	detect_happy_then_angry	CONG	6	1	64NvsHH.jpg	100	100	1	1	1	3156
10	8	-50	detect_happy	detect_happy_then_angry	CONG	3	0	32AAvsN.jpg	0	0	1	1	1	2789
10	9	-50	detect_happy	detect_happy_then_angry	INCONG	2	0	26NvsAA.jpg	0	0	0	1	0	314
10	9	-50	detect_happy	detect_happy_then_angry	INCONG	2	0	26NvsAA.jpg	0	0	0	2	1	2617
10	10	50	detect_happy	detect_happy_then_angry	INCONG	1	0	18HHvsN.jpg	100	100	0	1	0	175
10	10	50	detect_happy	detect_happy_then_angry	INCONG	1	0	18HHvsN.jpg	100	100	0	2	1	2933
10	11	50	detect_happy	detect_happy_then_angry	CONG	5	1	54NvsHH.jpg	100	100	1	1	1	2931
10	12	-50	detect_happy	detect_happy_then_angry	INCONG	5	1	56NvsAA.jpg	0	0	0	1	1	633
10	12	-50	detect_happy	detect_happy_then_angry	INCONG	5	1	56NvsAA.jpg	0	0	0	3	0	434
10	12	-50	detect_happy	detect_happy_then_angry	INCONG	5	1	56NvsAA.jpg	0	0	0	4	1	2285
10	13	-50	detect_happy	detect_happy_then_angry	INCONG	7	1	76NvsAA.jpg	0	0	0	1	1	290
10	13	-50	detect_happy	detect_happy_then_angry	INCONG	7	1	76NvsAA.jpg	0	0	0	2	1	2793
10	14	50	detect_happy	detect_happy_then_angry	INCONG	2	0	28HHvsN.jpg	100	100	0	1	1	3285
10	15	50	detect_happy	detect_happy_then_angry	INCONG	6	1	68HHvsN.jpg	100	100	0	1	1	1542
10	15	50	detect_happy	detect_happy_then_angry	INCONG	6	1	68HHvsN.jpg	100	100	0	3	1	1352
10	16	-50	detect_happy	detect_happy_then_angry	INCONG	8	1	86NvsAA.jpg	0	0	0	1	1	3259
10	17	50	detect_happy	detect_happy_then_angry	CONG	4	0	44NvsHH.jpg	100	100	1	1	0	317
10	17	50	detect_happy	detect_happy_then_angry	CONG	4	0	44NvsHH.jpg	100	100	1	2	1	2926
10	18	50	detect_happy	detect_happy_then_angry	INCONG	8	1	88HHvsN.jpg	100	100	0	1	1	3336
10	19	-50	detect_happy	detect_happy_then_angry	CONG	6	1	62AAvsN.jpg	0	0	1	1	0	328
10	19	-50	detect_happy	detect_happy_then_angry	CONG	6	1	62AAvsN.jpg	0	0	1	2	1	2693
10	20	-50	detect_happy	detect_happy_then_angry	CONG	4	0	42AAvsN.jpg	0	0	1	1	0	331
10	20	-50	detect_happy	detect_happy_then_angry	CONG	4	0	42AAvsN.jpg	0	0	1	2	1	2830
10	21	50	detect_happy	detect_happy_then_angry	INCONG	7	1	78HHvsN.jpg	100	100	0	1	1	3292
10	22	-50	detect_happy	detect_happy_then_angry	INCONG	6	1	66NvsAA.jpg	0	0	0	1	1	3274
10	23	50	detect_happy	detect_happy_then_angry	CONG	1	0	14NvsHH.jpg	100	100	1	1	0	288
10	23	50	detect_happy	detect_happy_then_angry	CONG	1	0	14NvsHH.jpg	100	100	1	2	1	2935
10	24	50	detect_happy	detect_happy_then_angry	CONG	2	0	24NvsHH.jpg	100	100	1	1	1	2892
10	25	-50	detect_happy	detect_happy_then_angry	INCONG	1	0	16NvsAA.jpg	0	0	0	1	1	3293
10	26	-50	detect_happy	detect_happy_then_angry	CONG	1	0	12AAvsN.jpg	0	0	1	1	0	325
10	26	-50	detect_happy	detect_happy_then_angry	CONG	1	0	12AAvsN.jpg	0	0	1	2	1	3008
10	27	50	detect_happy	detect_happy_then_angry	CONG	7	1	74NvsHH.jpg	100	100	1	1	1	3178
10	28	-50	detect_happy	detect_happy_then_angry	CONG	2	0	22AAvsN.jpg	0	0	1	1	0	264
10	28	-50	detect_happy	detect_happy_then_angry	CONG	2	0	22AAvsN.jpg	0	0	1	2	1	2997
10	29	-50	detect_happy	detect_happy_then_angry	INCONG	3	0	36NvsAA.jpg	0	0	0	1	1	3239
10	30	50	detect_happy	detect_happy_then_angry	INCONG	3	0	38HHvsN.jpg	100	100	0	1	1	3252
10	31	50	detect_happy	detect_happy_then_angry	CONG	3	0	34NvsHH.jpg	100	100	1	1	0	199
10	31	50	detect_happy	detect_happy_then_angry	CONG	3	0	34NvsHH.jpg	100	100	1	2	1	2993
10	32	-50	detect_happy	detect_happy_then_angry	CONG	5	1	52AAvsN.jpg	0	0	1	1	0	327
10	32	-50	detect_happy	detect_happy_then_angry	CONG	5	1	52AAvsN.jpg	0	0	1	2	1	2504
10	33	-50	detect_angry	detect_happy_then_angry	INCONG	6	1	66NvsAA.jpg	100	-100	1	1	0	305
10	33	-50	detect_angry	detect_happy_then_angry	INCONG	6	1	66NvsAA.jpg	100	-100	1	2	1	2875
10	34	50	detect_angry	detect_happy_then_angry	INCONG	4	0	48HHvsN.jpg	0	0	1	1	1	3250
10	35	50	detect_angry	detect_happy_then_angry	INCONG	3	0	38HHvsN.jpg	0	0	1	1	0	149
10	35	50	detect_angry	detect_happy_then_angry	INCONG	3	0	38HHvsN.jpg	0	0	1	2	1	2703
10	36	-50	detect_angry	detect_happy_then_angry	INCONG	1	0	16NvsAA.jpg	100	-100	1	1	1	2716
10	37	50	detect_angry	detect_happy_then_angry	CONG	3	0	34NvsHH.jpg	0	0	0	1	0	258
10	37	50	detect_angry	detect_happy_then_angry	CONG	3	0	34NvsHH.jpg	0	0	0	2	1	2544
10	38	50	detect_angry	detect_happy_then_angry	INCONG	1	0	18HHvsN.jpg	0	0	1	1	0	247
10	38	50	detect_angry	detect_happy_then_angry	INCONG	1	0	18HHvsN.jpg	0	0	1	2	1	2898
10	39	50	detect_angry	detect_happy_then_angry	CONG	1	0	14NvsHH.jpg	0	0	0	1	1	390
10	39	50	detect_angry	detect_happy_then_angry	CONG	1	0	14NvsHH.jpg	0	0	0	2	1	1844
10	40	-50	detect_angry	detect_happy_then_angry	CONG	2	0	22AAvsN.jpg	100	-100	0	1	1	3246
10	41	-50	detect_angry	detect_happy_then_angry	INCONG	5	1	56NvsAA.jpg	100	-100	1	1	1	2412
10	42	50	detect_angry	detect_happy_then_angry	INCONG	6	1	68HHvsN.jpg	0	0	1	1	1	3216
10	43	50	detect_angry	detect_happy_then_angry	CONG	8	1	84NvsHH.jpg	0	0	0	1	1	3295
10	44	-50	detect_angry	detect_happy_then_angry	INCONG	3	0	36NvsAA.jpg	100	-100	1	1	1	3090
10	45	50	detect_angry	detect_happy_then_angry	INCONG	8	1	88HHvsN.jpg	0	0	1	1	0	282
10	45	50	detect_angry	detect_happy_then_angry	INCONG	8	1	88HHvsN.jpg	0	0	1	2	1	2879
10	46	-50	detect_angry	detect_happy_then_angry	CONG	4	0	42AAvsN.jpg	100	-100	0	1	1	3401
10	47	-50	detect_angry	detect_happy_then_angry	CONG	8	1	82AAvsN.jpg	100	-100	0	1	1	3250
10	49	-50	detect_angry	detect_happy_then_angry	CONG	7	1	72AAvsN.jpg	100	-100	0	1	1	260
10	49	-50	detect_angry	detect_happy_then_angry	CONG	7	1	72AAvsN.jpg	100	-100	0	2	0	313
10	49	-50	detect_angry	detect_happy_then_angry	CONG	7	1	72AAvsN.jpg	100	-100	0	3	1	1705
10	50	50	detect_angry	detect_happy_then_angry	CONG	4	0	44NvsHH.jpg	0	0	0	1	1	430
10	50	50	detect_angry	detect_happy_then_angry	CONG	4	0	44NvsHH.jpg	0	0	0	2	0	380
10	50	50	detect_angry	detect_happy_then_angry	CONG	4	0	44NvsHH.jpg	0	0	0	3	1	2443
10	51	50	detect_angry	detect_happy_then_angry	INCONG	2	0	28HHvsN.jpg	0	0	1	1	0	210
10	51	50	detect_angry	detect_happy_then_angry	INCONG	2	0	28HHvsN.jpg	0	0	1	2	1	2997
10	52	-50	detect_angry	detect_happy_then_angry	INCONG	4	0	46NvsAA.jpg	100	-100	1	1	0	438
10	52	-50	detect_angry	detect_happy_then_angry	INCONG	4	0	46NvsAA.jpg	100	-100	1	2	1	2781
10	53	-50	detect_angry	detect_happy_then_angry	CONG	3	0	32AAvsN.jpg	100	-100	0	1	1	3183
10	54	50	detect_angry	detect_happy_then_angry	CONG	7	1	74NvsHH.jpg	0	0	0	1	1	1854
10	56	-50	detect_angry	detect_happy_then_angry	CONG	5	1	52AAvsN.jpg	100	-100	0	1	1	2009
10	56	-50	detect_angry	detect_happy_then_angry	CONG	5	1	52AAvsN.jpg	100	-100	0	2	0	370
10	56	-50	detect_angry	detect_happy_then_angry	CONG	5	1	52AAvsN.jpg	100	-100	0	3	1	543
10	57	50	detect_angry	detect_happy_then_angry	INCONG	7	1	78HHvsN.jpg	0	0	1	1	0	244
10	57	50	detect_angry	detect_happy_then_angry	INCONG	7	1	78HHvsN.jpg	0	0	1	2	1	2549
10	58	-50	detect_angry	detect_happy_then_angry	INCONG	7	1	76NvsAA.jpg	100	-100	1	1	0	424
10	58	-50	detect_angry	detect_happy_then_angry	INCONG	7	1	76NvsAA.jpg	100	-100	1	2	1	2763
10	59	-50	detect_angry	detect_happy_then_angry	CONG	6	1	62AAvsN.jpg	100	-100	0	1	1	2259
10	59	-50	detect_angry	detect_happy_then_angry	CONG	6	1	62AAvsN.jpg	100	-100	0	3	0	242
10	59	-50	detect_angry	detect_happy_then_angry	CONG	6	1	62AAvsN.jpg	100	-100	0	4	1	659
10	60	50	detect_angry	detect_happy_then_angry	INCONG	5	1	58HHvsN.jpg	0	0	1	1	0	319
10	60	50	detect_angry	detect_happy_then_angry	INCONG	5	1	58HHvsN.jpg	0	0	1	2	1	2909
10	61	-50	detect_angry	detect_happy_then_angry	INCONG	8	1	86NvsAA.jpg	100	-100	1	1	0	295
10	61	-50	detect_angry	detect_happy_then_angry	INCONG	8	1	86NvsAA.jpg	100	-100	1	2	1	2755
10	62	50	detect_angry	detect_happy_then_angry	CONG	6	1	64NvsHH.jpg	0	0	0	1	0	200
10	62	50	detect_angry	detect_happy_then_angry	CONG	6	1	64NvsHH.jpg	0	0	0	2	1	3011
10	63	-50	detect_angry	detect_happy_then_angry	INCONG	2	0	26NvsAA.jpg	100	-100	1	1	0	607
10	63	-50	detect_angry	detect_happy_then_angry	INCONG	2	0	26NvsAA.jpg	100	-100	1	2	1	2344
10	64	50	detect_angry	detect_happy_then_angry	CONG	5	1	54NvsHH.jpg	0	0	0	1	1	3172
11	1	50	detect_angry	detect_angry_then_happy	INCONG	1	0	18HHvsN.jpg	0	0	1	1	1	261
11	1	50	detect_angry	detect_angry_then_happy	INCONG	1	0	18HHvsN.jpg	0	0	1	2	0	357
11	1	50	detect_angry	detect_angry_then_happy	INCONG	1	0	18HHvsN.jpg	0	0	1	3	1	2563
11	2	50	detect_angry	detect_angry_then_happy	CONG	2	0	24NvsHH.jpg	0	0	0	1	0	454
11	2	50	detect_angry	detect_angry_then_happy	CONG	2	0	24NvsHH.jpg	0	0	0	2	1	2802
11	3	50	detect_angry	detect_angry_then_happy	INCONG	2	0	28HHvsN.jpg	0	0	1	1	1	307
11	3	50	detect_angry	detect_angry_then_happy	INCONG	2	0	28HHvsN.jpg	0	0	1	2	1	566
11	4	-50	detect_angry	detect_angry_then_happy	INCONG	4	0	46NvsAA.jpg	100	-100	1	1	1	514
11	4	-50	detect_angry	detect_angry_then_happy	INCONG	4	0	46NvsAA.jpg	100	-100	1	2	1	2332
11	5	-50	detect_angry	detect_angry_then_happy	INCONG	6	1	66NvsAA.jpg	100	-100	1	1	1	728
11	5	-50	detect_angry	detect_angry_then_happy	INCONG	6	1	66NvsAA.jpg	100	-100	1	2	0	415
11	5	-50	detect_angry	detect_angry_then_happy	INCONG	6	1	66NvsAA.jpg	100	-100	1	3	1	378
11	5	-50	detect_angry	detect_angry_then_happy	INCONG	6	1	66NvsAA.jpg	100	-100	1	4	1	569
11	6	50	detect_angry	detect_angry_then_happy	CONG	1	0	14NvsHH.jpg	0	0	0	1	0	361
11	6	50	detect_angry	detect_angry_then_happy	CONG	1	0	14NvsHH.jpg	0	0	0	2	1	1660
11	6	50	detect_angry	detect_angry_then_happy	CONG	1	0	14NvsHH.jpg	0	0	0	5	1	857
11	7	-50	detect_angry	detect_angry_then_happy	INCONG	5	1	56NvsAA.jpg	100	-100	1	1	1	360
11	7	-50	detect_angry	detect_angry_then_happy	INCONG	5	1	56NvsAA.jpg	100	-100	1	2	0	385
11	7	-50	detect_angry	detect_angry_then_happy	INCONG	5	1	56NvsAA.jpg	100	-100	1	3	1	268
11	7	-50	detect_angry	detect_angry_then_happy	INCONG	5	1	56NvsAA.jpg	100	-100	1	4	1	1538
11	8	50	detect_angry	detect_angry_then_happy	INCONG	7	1	78HHvsN.jpg	0	0	1	1	1	434
11	8	50	detect_angry	detect_angry_then_happy	INCONG	7	1	78HHvsN.jpg	0	0	1	2	1	1756
11	9	-50	detect_angry	detect_angry_then_happy	INCONG	2	0	26NvsAA.jpg	100	-100	1	1	1	996
11	9	-50	detect_angry	detect_angry_then_happy	INCONG	2	0	26NvsAA.jpg	100	-100	1	2	0	393
11	9	-50	detect_angry	detect_angry_then_happy	INCONG	2	0	26NvsAA.jpg	100	-100	1	3	1	366
11	9	-50	detect_angry	detect_angry_then_happy	INCONG	2	0	26NvsAA.jpg	100	-100	1	4	1	1423
11	10	50	detect_angry	detect_angry_then_happy	INCONG	8	1	88HHvsN.jpg	0	0	1	1	1	390
11	10	50	detect_angry	detect_angry_then_happy	INCONG	8	1	88HHvsN.jpg	0	0	1	2	1	1874
11	11	50	detect_angry	detect_angry_then_happy	INCONG	6	1	68HHvsN.jpg	0	0	1	1	1	356
11	11	50	detect_angry	detect_angry_then_happy	INCONG	6	1	68HHvsN.jpg	0	0	1	2	1	2683
11	12	-50	detect_angry	detect_angry_then_happy	INCONG	3	0	36NvsAA.jpg	100	-100	1	1	1	304
11	12	-50	detect_angry	detect_angry_then_happy	INCONG	3	0	36NvsAA.jpg	100	-100	1	2	0	1319
11	12	-50	detect_angry	detect_angry_then_happy	INCONG	3	0	36NvsAA.jpg	100	-100	1	3	0	1319
11	12	-50	detect_angry	detect_angry_then_happy	INCONG	3	0	36NvsAA.jpg	100	-100	1	4	1	508
11	13	-50	detect_angry	detect_angry_then_happy	CONG	6	1	62AAvsN.jpg	100	-100	0	1	0	445
11	13	-50	detect_angry	detect_angry_then_happy	CONG	6	1	62AAvsN.jpg	100	-100	0	2	1	1842
11	13	-50	detect_angry	detect_angry_then_happy	CONG	6	1	62AAvsN.jpg	100	-100	0	7	1	659
11	14	50	detect_angry	detect_angry_then_happy	CONG	6	1	64NvsHH.jpg	0	0	0	1	0	217
11	14	50	detect_angry	detect_angry_then_happy	CONG	6	1	64NvsHH.jpg	0	0	0	2	1	2535
11	15	-50	detect_angry	detect_angry_then_happy	CONG	7	1	72AAvsN.jpg	100	-100	0	1	0	232
11	15	-50	detect_angry	detect_angry_then_happy	CONG	7	1	72AAvsN.jpg	100	-100	0	2	1	2317
11	16	-50	detect_angry	detect_angry_then_happy	CONG	4	0	42AAvsN.jpg	100	-100	0	1	0	189
11	16	-50	detect_angry	detect_angry_then_happy	CONG	4	0	42AAvsN.jpg	100	-100	0	2	1	2482
11	17	-50	detect_angry	detect_angry_then_happy	CONG	2	0	22AAvsN.jpg	100	-100	0	1	0	492
11	17	-50	detect_angry	detect_angry_then_happy	CONG	2	0	22AAvsN.jpg	100	-100	0	2	0	492
11	17	-50	detect_angry	detect_angry_then_happy	CONG	2	0	22AAvsN.jpg	100	-100	0	3	1	2526
11	18	-50	detect_angry	detect_angry_then_happy	INCONG	7	1	76NvsAA.jpg	100	-100	1	1	1	245
11	18	-50	detect_angry	detect_angry_then_happy	INCONG	7	1	76NvsAA.jpg	100	-100	1	2	1	1711
11	19	50	detect_angry	detect_angry_then_happy	CONG	7	1	74NvsHH.jpg	0	0	0	1	0	276
11	19	50	detect_angry	detect_angry_then_happy	CONG	7	1	74NvsHH.jpg	0	0	0	2	1	558
11	19	50	detect_angry	detect_angry_then_happy	CONG	7	1	74NvsHH.jpg	0	0	0	3	1	1177
11	20	50	detect_angry	detect_angry_then_happy	CONG	3	0	34NvsHH.jpg	0	0	0	1	0	336
11	20	50	detect_angry	detect_angry_then_happy	CONG	3	0	34NvsHH.jpg	0	0	0	2	1	428
11	20	50	detect_angry	detect_angry_then_happy	CONG	3	0	34NvsHH.jpg	0	0	0	3	1	842
11	20	50	detect_angry	detect_angry_then_happy	CONG	3	0	34NvsHH.jpg	0	0	0	4	1	362
11	21	-50	detect_angry	detect_angry_then_happy	CONG	8	1	82AAvsN.jpg	100	-100	0	1	0	175
11	21	-50	detect_angry	detect_angry_then_happy	CONG	8	1	82AAvsN.jpg	100	-100	0	2	1	2301
11	22	-50	detect_angry	detect_angry_then_happy	INCONG	8	1	86NvsAA.jpg	100	-100	1	1	1	1851
11	22	-50	detect_angry	detect_angry_then_happy	INCONG	8	1	86NvsAA.jpg	100	-100	1	4	0	300
11	22	-50	detect_angry	detect_angry_then_happy	INCONG	8	1	86NvsAA.jpg	100	-100	1	5	1	858
11	23	-50	detect_angry	detect_angry_then_happy	CONG	5	1	52AAvsN.jpg	100	-100	0	1	0	257
11	23	-50	detect_angry	detect_angry_then_happy	CONG	5	1	52AAvsN.jpg	100	-100	0	2	1	1462
11	23	-50	detect_angry	detect_angry_then_happy	CONG	5	1	52AAvsN.jpg	100	-100	0	4	0	487
11	23	-50	detect_angry	detect_angry_then_happy	CONG	5	1	52AAvsN.jpg	100	-100	0	5	1	282
11	24	50	detect_angry	detect_angry_then_happy	CONG	4	0	44NvsHH.jpg	0	0	0	1	0	185
11	24	50	detect_angry	detect_angry_then_happy	CONG	4	0	44NvsHH.jpg	0	0	0	2	1	2323
11	26	50	detect_angry	detect_angry_then_happy	INCONG	3	0	38HHvsN.jpg	0	0	1	1	1	214
11	26	50	detect_angry	detect_angry_then_happy	INCONG	3	0	38HHvsN.jpg	0	0	1	2	1	574
11	26	50	detect_angry	detect_angry_then_happy	INCONG	3	0	38HHvsN.jpg	0	0	1	4	1	431
11	26	50	detect_angry	detect_angry_then_happy	INCONG	3	0	38HHvsN.jpg	0	0	1	6	1	773
11	27	-50	detect_angry	detect_angry_then_happy	CONG	1	0	12AAvsN.jpg	100	-100	0	1	0	209
11	27	-50	detect_angry	detect_angry_then_happy	CONG	1	0	12AAvsN.jpg	100	-100	0	2	1	2492
11	28	50	detect_angry	detect_angry_then_happy	INCONG	5	1	58HHvsN.jpg	0	0	1	1	0	221
11	28	50	detect_angry	detect_angry_then_happy	INCONG	5	1	58HHvsN.jpg	0	0	1	2	1	2665
11	29	-50	detect_angry	detect_angry_then_happy	INCONG	1	0	16NvsAA.jpg	100	-100	1	1	1	179
11	29	-50	detect_angry	detect_angry_then_happy	INCONG	1	0	16NvsAA.jpg	100	-100	1	2	1	2885
11	30	50	detect_angry	detect_angry_then_happy	CONG	8	1	84NvsHH.jpg	0	0	0	1	0	176
11	30	50	detect_angry	detect_angry_then_happy	CONG	8	1	84NvsHH.jpg	0	0	0	2	1	543
11	30	50	detect_angry	detect_angry_then_happy	CONG	8	1	84NvsHH.jpg	0	0	0	4	1	1420
11	31	50	detect_angry	detect_angry_then_happy	INCONG	4	0	48HHvsN.jpg	0	0	1	1	1	3026
11	32	50	detect_angry	detect_angry_then_happy	CONG	5	1	54NvsHH.jpg	0	0	0	1	0	304
11	32	50	detect_angry	detect_angry_then_happy	CONG	5	1	54NvsHH.jpg	0	0	0	2	1	1090
11	32	50	detect_angry	detect_angry_then_happy	CONG	5	1	54NvsHH.jpg	0	0	0	5	1	1581
11	33	-50	detect_angry	detect_angry_then_happy	CONG	3	0	32AAvsN.jpg	100	-100	0	1	0	170
11	33	-50	detect_angry	detect_angry_then_happy	CONG	3	0	32AAvsN.jpg	100	-100	0	2	1	2680
11	34	50	detect_happy	detect_angry_then_happy	INCONG	8	1	88HHvsN.jpg	100	100	0	1	1	265
11	34	50	detect_happy	detect_angry_then_happy	INCONG	8	1	88HHvsN.jpg	100	100	0	2	0	185
11	34	50	detect_happy	detect_angry_then_happy	INCONG	8	1	88HHvsN.jpg	100	100	0	3	1	2779
11	35	50	detect_happy	detect_angry_then_happy	CONG	7	1	74NvsHH.jpg	100	100	1	1	0	247
11	35	50	detect_happy	detect_angry_then_happy	CONG	7	1	74NvsHH.jpg	100	100	1	2	1	2661
11	36	-50	detect_happy	detect_angry_then_happy	INCONG	2	0	26NvsAA.jpg	0	0	0	1	0	255
11	36	-50	detect_happy	detect_angry_then_happy	INCONG	2	0	26NvsAA.jpg	0	0	0	2	1	1023
11	36	-50	detect_happy	detect_angry_then_happy	INCONG	2	0	26NvsAA.jpg	0	0	0	5	0	534
11	36	-50	detect_happy	detect_angry_then_happy	INCONG	2	0	26NvsAA.jpg	0	0	0	6	0	534
11	36	-50	detect_happy	detect_angry_then_happy	INCONG	2	0	26NvsAA.jpg	0	0	0	7	1	845
11	37	50	detect_happy	detect_angry_then_happy	INCONG	2	0	28HHvsN.jpg	100	100	0	1	0	170
11	37	50	detect_happy	detect_angry_then_happy	INCONG	2	0	28HHvsN.jpg	100	100	0	2	1	2547
11	38	50	detect_happy	detect_angry_then_happy	CONG	6	1	64NvsHH.jpg	100	100	1	1	0	337
11	38	50	detect_happy	detect_angry_then_happy	CONG	6	1	64NvsHH.jpg	100	100	1	2	1	2262
11	39	50	detect_happy	detect_angry_then_happy	INCONG	3	0	38HHvsN.jpg	100	100	0	1	1	3053
11	40	-50	detect_happy	detect_angry_then_happy	INCONG	1	0	16NvsAA.jpg	0	0	0	1	0	253
11	40	-50	detect_happy	detect_angry_then_happy	INCONG	1	0	16NvsAA.jpg	0	0	0	2	0	253
11	40	-50	detect_happy	detect_angry_then_happy	INCONG	1	0	16NvsAA.jpg	0	0	0	3	1	2907
11	41	-50	detect_happy	detect_angry_then_happy	CONG	7	1	72AAvsN.jpg	0	0	1	1	1	337
11	41	-50	detect_happy	detect_angry_then_happy	CONG	7	1	72AAvsN.jpg	0	0	1	2	0	391
11	41	-50	detect_happy	detect_angry_then_happy	CONG	7	1	72AAvsN.jpg	0	0	1	3	0	391
11	41	-50	detect_happy	detect_angry_then_happy	CONG	7	1	72AAvsN.jpg	0	0	1	4	1	2623
11	42	-50	detect_happy	detect_angry_then_happy	CONG	4	0	42AAvsN.jpg	0	0	1	1	1	230
11	42	-50	detect_happy	detect_angry_then_happy	CONG	4	0	42AAvsN.jpg	0	0	1	2	0	678
11	42	-50	detect_happy	detect_angry_then_happy	CONG	4	0	42AAvsN.jpg	0	0	1	3	0	678
11	42	-50	detect_happy	detect_angry_then_happy	CONG	4	0	42AAvsN.jpg	0	0	1	4	1	1911
11	43	-50	detect_happy	detect_angry_then_happy	CONG	2	0	22AAvsN.jpg	0	0	1	1	1	254
11	43	-50	detect_happy	detect_angry_then_happy	CONG	2	0	22AAvsN.jpg	0	0	1	3	0	280
11	43	-50	detect_happy	detect_angry_then_happy	CONG	2	0	22AAvsN.jpg	0	0	1	4	1	353
11	43	-50	detect_happy	detect_angry_then_happy	CONG	2	0	22AAvsN.jpg	0	0	1	5	1	1669
11	44	-50	detect_happy	detect_angry_then_happy	CONG	8	1	82AAvsN.jpg	0	0	1	1	1	300
11	44	-50	detect_happy	detect_angry_then_happy	CONG	8	1	82AAvsN.jpg	0	0	1	3	0	518
11	44	-50	detect_happy	detect_angry_then_happy	CONG	8	1	82AAvsN.jpg	0	0	1	4	0	518
11	44	-50	detect_happy	detect_angry_then_happy	CONG	8	1	82AAvsN.jpg	0	0	1	5	1	1070
11	44	-50	detect_happy	detect_angry_then_happy	CONG	8	1	82AAvsN.jpg	0	0	1	6	0	392
11	44	-50	detect_happy	detect_angry_then_happy	CONG	8	1	82AAvsN.jpg	0	0	1	7	1	593
11	45	50	detect_happy	detect_angry_then_happy	INCONG	7	1	78HHvsN.jpg	100	100	0	1	0	186
11	45	50	detect_happy	detect_angry_then_happy	INCONG	7	1	78HHvsN.jpg	100	100	0	2	1	2609
11	46	-50	detect_happy	detect_angry_then_happy	INCONG	5	1	56NvsAA.jpg	0	0	0	1	0	316
11	46	-50	detect_happy	detect_angry_then_happy	INCONG	5	1	56NvsAA.jpg	0	0	0	2	1	1935
11	46	-50	detect_happy	detect_angry_then_happy	INCONG	5	1	56NvsAA.jpg	0	0	0	5	0	577
11	46	-50	detect_happy	detect_angry_then_happy	INCONG	5	1	56NvsAA.jpg	0	0	0	6	0	577
11	47	50	detect_happy	detect_angry_then_happy	INCONG	6	1	68HHvsN.jpg	100	100	0	1	0	223
11	47	50	detect_happy	detect_angry_then_happy	INCONG	6	1	68HHvsN.jpg	100	100	0	2	1	2901
11	48	50	detect_happy	detect_angry_then_happy	INCONG	5	1	58HHvsN.jpg	100	100	0	1	0	133
11	48	50	detect_happy	detect_angry_then_happy	INCONG	5	1	58HHvsN.jpg	100	100	0	2	1	524
11	48	50	detect_happy	detect_angry_then_happy	INCONG	5	1	58HHvsN.jpg	100	100	0	4	0	357
11	48	50	detect_happy	detect_angry_then_happy	INCONG	5	1	58HHvsN.jpg	100	100	0	5	1	2039
11	49	50	detect_happy	detect_angry_then_happy	INCONG	1	0	18HHvsN.jpg	100	100	0	1	0	142
11	49	50	detect_happy	detect_angry_then_happy	INCONG	1	0	18HHvsN.jpg	100	100	0	2	1	3097
11	50	-50	detect_happy	detect_angry_then_happy	CONG	1	0	12AAvsN.jpg	0	0	1	1	1	254
11	50	-50	detect_happy	detect_angry_then_happy	CONG	1	0	12AAvsN.jpg	0	0	1	2	0	309
11	50	-50	detect_happy	detect_angry_then_happy	CONG	1	0	12AAvsN.jpg	0	0	1	3	1	2099
11	51	50	detect_happy	detect_angry_then_happy	CONG	5	1	54NvsHH.jpg	100	100	1	1	1	3277
11	52	-50	detect_happy	detect_angry_then_happy	CONG	5	1	52AAvsN.jpg	0	0	1	1	1	145
11	52	-50	detect_happy	detect_angry_then_happy	CONG	5	1	52AAvsN.jpg	0	0	1	2	0	371
11	52	-50	detect_happy	detect_angry_then_happy	CONG	5	1	52AAvsN.jpg	0	0	1	3	0	371
11	52	-50	detect_happy	detect_angry_then_happy	CONG	5	1	52AAvsN.jpg	0	0	1	4	1	2919
11	53	50	detect_happy	detect_angry_then_happy	CONG	8	1	84NvsHH.jpg	100	100	1	1	1	3307
11	54	50	detect_happy	detect_angry_then_happy	CONG	2	0	24NvsHH.jpg	100	100	1	1	1	3170
11	55	-50	detect_happy	detect_angry_then_happy	INCONG	7	1	76NvsAA.jpg	0	0	0	1	0	165
11	55	-50	detect_happy	detect_angry_then_happy	INCONG	7	1	76NvsAA.jpg	0	0	0	2	1	308
11	55	-50	detect_happy	detect_angry_then_happy	INCONG	7	1	76NvsAA.jpg	0	0	0	3	0	383
11	55	-50	detect_happy	detect_angry_then_happy	INCONG	7	1	76NvsAA.jpg	0	0	0	4	0	383
11	55	-50	detect_happy	detect_angry_then_happy	INCONG	7	1	76NvsAA.jpg	0	0	0	5	1	490
11	55	-50	detect_happy	detect_angry_then_happy	INCONG	7	1	76NvsAA.jpg	0	0	0	6	1	852
11	56	-50	detect_happy	detect_angry_then_happy	INCONG	8	1	86NvsAA.jpg	0	0	0	1	0	209
11	56	-50	detect_happy	detect_angry_then_happy	INCONG	8	1	86NvsAA.jpg	0	0	0	2	1	1687
11	56	-50	detect_happy	detect_angry_then_happy	INCONG	8	1	86NvsAA.jpg	0	0	0	8	0	367
11	56	-50	detect_happy	detect_angry_then_happy	INCONG	8	1	86NvsAA.jpg	0	0	0	9	1	627
11	57	50	detect_happy	detect_angry_then_happy	CONG	1	0	14NvsHH.jpg	100	100	1	1	1	3148
11	58	-50	detect_happy	detect_angry_then_happy	INCONG	3	0	36NvsAA.jpg	0	0	0	1	0	235
11	58	-50	detect_happy	detect_angry_then_happy	INCONG	3	0	36NvsAA.jpg	0	0	0	2	1	991
11	58	-50	detect_happy	detect_angry_then_happy	INCONG	3	0	36NvsAA.jpg	0	0	0	5	0	761
11	58	-50	detect_happy	detect_angry_then_happy	INCONG	3	0	36NvsAA.jpg	0	0	0	6	0	761
11	58	-50	detect_happy	detect_angry_then_happy	INCONG	3	0	36NvsAA.jpg	0	0	0	7	1	804
11	59	50	detect_happy	detect_angry_then_happy	CONG	3	0	34NvsHH.jpg	100	100	1	1	1	3349
11	60	-50	detect_happy	detect_angry_then_happy	CONG	6	1	62AAvsN.jpg	0	0	1	1	1	319
11	60	-50	detect_happy	detect_angry_then_happy	CONG	6	1	62AAvsN.jpg	0	0	1	2	0	624
11	60	-50	detect_happy	detect_angry_then_happy	CONG	6	1	62AAvsN.jpg	0	0	1	3	0	624
11	60	-50	detect_happy	detect_angry_then_happy	CONG	6	1	62AAvsN.jpg	0	0	1	4	1	2005
11	61	50	detect_happy	detect_angry_then_happy	INCONG	4	0	48HHvsN.jpg	100	100	0	1	0	189
11	61	50	detect_happy	detect_angry_then_happy	INCONG	4	0	48HHvsN.jpg	100	100	0	2	1	2336
11	62	-50	detect_happy	detect_angry_then_happy	INCONG	4	0	46NvsAA.jpg	0	0	0	1	0	328
11	62	-50	detect_happy	detect_angry_then_happy	INCONG	4	0	46NvsAA.jpg	0	0	0	2	1	2823
11	63	-50	detect_happy	detect_angry_then_happy	CONG	3	0	32AAvsN.jpg	0	0	1	1	1	181
11	63	-50	detect_happy	detect_angry_then_happy	CONG	3	0	32AAvsN.jpg	0	0	1	2	0	400
11	63	-50	detect_happy	detect_angry_then_happy	CONG	3	0	32AAvsN.jpg	0	0	1	3	1	1112
11	63	-50	detect_happy	detect_angry_then_happy	CONG	3	0	32AAvsN.jpg	0	0	1	5	1	537
11	64	50	detect_happy	detect_angry_then_happy	CONG	4	0	44NvsHH.jpg	100	100	1	1	1	1897
11	64	50	detect_happy	detect_angry_then_happy	CONG	4	0	44NvsHH.jpg	100	100	1	3	0	323
11	64	50	detect_happy	detect_angry_then_happy	CONG	4	0	44NvsHH.jpg	100	100	1	4	1	622
11	65	-50	detect_happy	detect_angry_then_happy	INCONG	6	1	66NvsAA.jpg	0	0	0	1	0	328
11	65	-50	detect_happy	detect_angry_then_happy	INCONG	6	1	66NvsAA.jpg	0	0	0	2	0	328
11	65	-50	detect_happy	detect_angry_then_happy	INCONG	6	1	66NvsAA.jpg	0	0	0	3	1	2212
11	65	-50	detect_happy	detect_angry_then_happy	INCONG	6	1	66NvsAA.jpg	0	0	0	8	0	606
12	1	-50	detect_happy	detect_happy_then_angry	INCONG	7	1	76NvsAA.jpg	0	0	0	1	1	676
12	1	-50	detect_happy	detect_happy_then_angry	INCONG	7	1	76NvsAA.jpg	0	0	0	3	0	442
12	1	-50	detect_happy	detect_happy_then_angry	INCONG	7	1	76NvsAA.jpg	0	0	0	4	0	442
12	1	-50	detect_happy	detect_happy_then_angry	INCONG	7	1	76NvsAA.jpg	0	0	0	5	1	2257
12	2	50	detect_happy	detect_happy_then_angry	INCONG	3	0	38HHvsN.jpg	100	100	0	1	1	1575
12	2	50	detect_happy	detect_happy_then_angry	INCONG	3	0	38HHvsN.jpg	100	100	0	4	0	187
12	2	50	detect_happy	detect_happy_then_angry	INCONG	3	0	38HHvsN.jpg	100	100	0	5	1	1430
12	3	-50	detect_happy	detect_happy_then_angry	INCONG	1	0	16NvsAA.jpg	0	0	0	1	1	286
12	3	-50	detect_happy	detect_happy_then_angry	INCONG	1	0	16NvsAA.jpg	0	0	0	3	0	346
12	3	-50	detect_happy	detect_happy_then_angry	INCONG	1	0	16NvsAA.jpg	0	0	0	4	1	829
12	3	-50	detect_happy	detect_happy_then_angry	INCONG	1	0	16NvsAA.jpg	0	0	0	6	0	596
12	3	-50	detect_happy	detect_happy_then_angry	INCONG	1	0	16NvsAA.jpg	0	0	0	7	1	1203
12	4	-50	detect_happy	detect_happy_then_angry	CONG	2	0	22AAvsN.jpg	0	0	1	1	0	351
12	4	-50	detect_happy	detect_happy_then_angry	CONG	2	0	22AAvsN.jpg	0	0	1	2	0	351
12	4	-50	detect_happy	detect_happy_then_angry	CONG	2	0	22AAvsN.jpg	0	0	1	3	1	894
12	4	-50	detect_happy	detect_happy_then_angry	CONG	2	0	22AAvsN.jpg	0	0	1	5	0	309
12	4	-50	detect_happy	detect_happy_then_angry	CONG	2	0	22AAvsN.jpg	0	0	1	6	1	1704
12	5	-50	detect_happy	detect_happy_then_angry	CONG	3	0	32AAvsN.jpg	0	0	1	1	0	357
12	5	-50	detect_happy	detect_happy_then_angry	CONG	3	0	32AAvsN.jpg	0	0	1	2	1	596
12	5	-50	detect_happy	detect_happy_then_angry	CONG	3	0	32AAvsN.jpg	0	0	1	5	0	440
12	5	-50	detect_happy	detect_happy_then_angry	CONG	3	0	32AAvsN.jpg	0	0	1	6	1	1927
12	6	50	detect_happy	detect_happy_then_angry	INCONG	8	1	88HHvsN.jpg	100	100	0	1	1	3391
12	7	-50	detect_happy	detect_happy_then_angry	INCONG	6	1	66NvsAA.jpg	0	0	0	1	1	394
12	7	-50	detect_happy	detect_happy_then_angry	INCONG	6	1	66NvsAA.jpg	0	0	0	2	0	388
12	7	-50	detect_happy	detect_happy_then_angry	INCONG	6	1	66NvsAA.jpg	0	0	0	3	0	388
12	7	-50	detect_happy	detect_happy_then_angry	INCONG	6	1	66NvsAA.jpg	0	0	0	4	1	2526
12	8	50	detect_happy	detect_happy_then_angry	CONG	5	1	54NvsHH.jpg	100	100	1	1	0	300
12	8	50	detect_happy	detect_happy_then_angry	CONG	5	1	54NvsHH.jpg	100	100	1	2	0	300
12	8	50	detect_happy	detect_happy_then_angry	CONG	5	1	54NvsHH.jpg	100	100	1	3	1	3027
12	9	-50	detect_happy	detect_happy_then_angry	INCONG	3	0	36NvsAA.jpg	0	0	0	1	1	470
12	9	-50	detect_happy	detect_happy_then_angry	INCONG	3	0	36NvsAA.jpg	0	0	0	3	0	344
12	9	-50	detect_happy	detect_happy_then_angry	INCONG	3	0	36NvsAA.jpg	0	0	0	4	0	344
12	9	-50	detect_happy	detect_happy_then_angry	INCONG	3	0	36NvsAA.jpg	0	0	0	5	1	2347
12	10	-50	detect_happy	detect_happy_then_angry	CONG	4	0	42AAvsN.jpg	0	0	1	1	0	311
12	10	-50	detect_happy	detect_happy_then_angry	CONG	4	0	42AAvsN.jpg	0	0	1	2	0	311
12	10	-50	detect_happy	detect_happy_then_angry	CONG	4	0	42AAvsN.jpg	0	0	1	3	1	2965
12	11	-50	detect_happy	detect_happy_then_angry	CONG	7	1	72AAvsN.jpg	0	0	1	1	0	521
12	11	-50	detect_happy	detect_happy_then_angry	CONG	7	1	72AAvsN.jpg	0	0	1	2	0	521
12	11	-50	detect_happy	detect_happy_then_angry	CONG	7	1	72AAvsN.jpg	0	0	1	3	1	2720
12	12	50	detect_happy	detect_happy_then_angry	CONG	6	1	64NvsHH.jpg	100	100	1	1	0	304
12	12	50	detect_happy	detect_happy_then_angry	CONG	6	1	64NvsHH.jpg	100	100	1	2	0	304
12	12	50	detect_happy	detect_happy_then_angry	CONG	6	1	64NvsHH.jpg	100	100	1	3	1	2847
12	13	-50	detect_happy	detect_happy_then_angry	INCONG	4	0	46NvsAA.jpg	0	0	0	1	1	3260
12	14	-50	detect_happy	detect_happy_then_angry	INCONG	8	1	86NvsAA.jpg	0	0	0	1	1	222
12	14	-50	detect_happy	detect_happy_then_angry	INCONG	8	1	86NvsAA.jpg	0	0	0	2	0	540
12	14	-50	detect_happy	detect_happy_then_angry	INCONG	8	1	86NvsAA.jpg	0	0	0	3	0	540
12	14	-50	detect_happy	detect_happy_then_angry	INCONG	8	1	86NvsAA.jpg	0	0	0	4	1	2435
12	15	50	detect_happy	detect_happy_then_angry	CONG	2	0	24NvsHH.jpg	100	100	1	1	0	166
12	15	50	detect_happy	detect_happy_then_angry	CONG	2	0	24NvsHH.jpg	100	100	1	2	1	3094
12	16	50	detect_happy	detect_happy_then_angry	CONG	4	0	44NvsHH.jpg	100	100	1	1	0	218
12	16	50	detect_happy	detect_happy_then_angry	CONG	4	0	44NvsHH.jpg	100	100	1	2	1	3060
12	17	50	detect_happy	detect_happy_then_angry	INCONG	2	0	28HHvsN.jpg	100	100	0	1	1	3232
12	18	-50	detect_happy	detect_happy_then_angry	CONG	8	1	82AAvsN.jpg	0	0	1	1	0	206
12	18	-50	detect_happy	detect_happy_then_angry	CONG	8	1	82AAvsN.jpg	0	0	1	2	1	630
12	18	-50	detect_happy	detect_happy_then_angry	CONG	8	1	82AAvsN.jpg	0	0	1	4	0	535
12	18	-50	detect_happy	detect_happy_then_angry	CONG	8	1	82AAvsN.jpg	0	0	1	5	1	1804
12	19	50	detect_happy	detect_happy_then_angry	CONG	3	0	34NvsHH.jpg	100	100	1	1	0	181
12	19	50	detect_happy	detect_happy_then_angry	CONG	3	0	34NvsHH.jpg	100	100	1	2	1	3035
12	20	50	detect_happy	detect_happy_then_angry	CONG	8	1	84NvsHH.jpg	100	100	1	1	0	150
12	20	50	detect_happy	detect_happy_then_angry	CONG	8	1	84NvsHH.jpg	100	100	1	2	1	2980
12	21	-50	detect_happy	detect_happy_then_angry	CONG	6	1	62AAvsN.jpg	0	0	1	1	0	395
12	21	-50	detect_happy	detect_happy_then_angry	CONG	6	1	62AAvsN.jpg	0	0	1	2	0	395
12	21	-50	detect_happy	detect_happy_then_angry	CONG	6	1	62AAvsN.jpg	0	0	1	3	1	2830
12	22	50	detect_happy	detect_happy_then_angry	CONG	7	1	74NvsHH.jpg	100	100	1	1	0	182
12	22	50	detect_happy	detect_happy_then_angry	CONG	7	1	74NvsHH.jpg	100	100	1	2	1	2981
12	23	-50	detect_happy	detect_happy_then_angry	CONG	1	0	12AAvsN.jpg	0	0	1	1	0	506
12	23	-50	detect_happy	detect_happy_then_angry	CONG	1	0	12AAvsN.jpg	0	0	1	2	0	506
12	23	-50	detect_happy	detect_happy_then_angry	CONG	1	0	12AAvsN.jpg	0	0	1	3	1	2716
12	24	-50	detect_happy	detect_happy_then_angry	INCONG	5	1	56NvsAA.jpg	0	0	0	1	1	207
12	24	-50	detect_happy	detect_happy_then_angry	INCONG	5	1	56NvsAA.jpg	0	0	0	2	0	708
12	24	-50	detect_happy	detect_happy_then_angry	INCONG	5	1	56NvsAA.jpg	0	0	0	3	0	708
12	24	-50	detect_happy	detect_happy_then_angry	INCONG	5	1	56NvsAA.jpg	0	0	0	4	1	2304
12	25	50	detect_happy	detect_happy_then_angry	INCONG	6	1	68HHvsN.jpg	100	100	0	1	0	146
12	25	50	detect_happy	detect_happy_then_angry	INCONG	6	1	68HHvsN.jpg	100	100	0	2	1	2949
12	26	50	detect_happy	detect_happy_then_angry	INCONG	5	1	58HHvsN.jpg	100	100	0	1	1	897
12	26	50	detect_happy	detect_happy_then_angry	INCONG	5	1	58HHvsN.jpg	100	100	0	4	0	182
12	26	50	detect_happy	detect_happy_then_angry	INCONG	5	1	58HHvsN.jpg	100	100	0	5	1	1636
12	27	50	detect_happy	detect_happy_then_angry	INCONG	4	0	48HHvsN.jpg	100	100	0	1	1	2696
12	27	50	detect_happy	detect_happy_then_angry	INCONG	4	0	48HHvsN.jpg	100	100	0	8	0	172
12	28	-50	detect_happy	detect_happy_then_angry	INCONG	2	0	26NvsAA.jpg	0	0	0	1	1	845
12	28	-50	detect_happy	detect_happy_then_angry	INCONG	2	0	26NvsAA.jpg	0	0	0	3	0	195
12	28	-50	detect_happy	detect_happy_then_angry	INCONG	2	0	26NvsAA.jpg	0	0	0	4	1	2057
12	29	50	detect_happy	detect_happy_then_angry	CONG	1	0	14NvsHH.jpg	100	100	1	1	0	159
12	29	50	detect_happy	detect_happy_then_angry	CONG	1	0	14NvsHH.jpg	100	100	1	2	1	3046
12	30	50	detect_happy	detect_happy_then_angry	INCONG	1	0	18HHvsN.jpg	100	100	0	1	1	3095
12	31	50	detect_happy	detect_happy_then_angry	INCONG	7	1	78HHvsN.jpg	100	100	0	1	1	3074
12	32	-50	detect_happy	detect_happy_then_angry	CONG	5	1	52AAvsN.jpg	0	0	1	1	0	361
12	32	-50	detect_happy	detect_happy_then_angry	CONG	5	1	52AAvsN.jpg	0	0	1	2	1	2870
12	33	50	detect_angry	detect_happy_then_angry	INCONG	5	1	58HHvsN.jpg	0	0	1	1	0	559
12	33	50	detect_angry	detect_happy_then_angry	INCONG	5	1	58HHvsN.jpg	0	0	1	2	1	2639
12	34	50	detect_angry	detect_happy_then_angry	CONG	4	0	44NvsHH.jpg	0	0	0	1	1	186
12	34	50	detect_angry	detect_happy_then_angry	CONG	4	0	44NvsHH.jpg	0	0	0	2	0	258
12	34	50	detect_angry	detect_happy_then_angry	CONG	4	0	44NvsHH.jpg	0	0	0	3	1	2742
12	35	-50	detect_angry	detect_happy_then_angry	INCONG	5	1	56NvsAA.jpg	100	-100	1	1	0	394
12	35	-50	detect_angry	detect_happy_then_angry	INCONG	5	1	56NvsAA.jpg	100	-100	1	2	1	2590
12	36	50	detect_angry	detect_happy_then_angry	CONG	2	0	24NvsHH.jpg	0	0	0	1	1	3235
12	37	-50	detect_angry	detect_happy_then_angry	INCONG	1	0	16NvsAA.jpg	100	-100	1	1	1	358
12	37	-50	detect_angry	detect_happy_then_angry	INCONG	1	0	16NvsAA.jpg	100	-100	1	3	0	629
12	37	-50	detect_angry	detect_happy_then_angry	INCONG	1	0	16NvsAA.jpg	100	-100	1	4	0	629
12	37	-50	detect_angry	detect_happy_then_angry	INCONG	1	0	16NvsAA.jpg	100	-100	1	5	1	2220
12	38	50	detect_angry	detect_happy_then_angry	CONG	6	1	64NvsHH.jpg	0	0	0	1	1	179
12	38	50	detect_angry	detect_happy_then_angry	CONG	6	1	64NvsHH.jpg	0	0	0	2	0	229
12	38	50	detect_angry	detect_happy_then_angry	CONG	6	1	64NvsHH.jpg	0	0	0	3	1	2732
12	39	-50	detect_angry	detect_happy_then_angry	CONG	2	0	22AAvsN.jpg	100	-100	0	1	1	3328
12	40	-50	detect_angry	detect_happy_then_angry	INCONG	8	1	86NvsAA.jpg	100	-100	1	1	0	279
12	40	-50	detect_angry	detect_happy_then_angry	INCONG	8	1	86NvsAA.jpg	100	-100	1	2	1	2923
12	41	50	detect_angry	detect_happy_then_angry	CONG	7	1	74NvsHH.jpg	0	0	0	1	1	180
12	41	50	detect_angry	detect_happy_then_angry	CONG	7	1	74NvsHH.jpg	0	0	0	2	0	155
12	41	50	detect_angry	detect_happy_then_angry	CONG	7	1	74NvsHH.jpg	0	0	0	3	1	2902
12	42	50	detect_angry	detect_happy_then_angry	INCONG	8	1	88HHvsN.jpg	0	0	1	1	0	224
12	42	50	detect_angry	detect_happy_then_angry	INCONG	8	1	88HHvsN.jpg	0	0	1	2	1	2754
12	43	-50	detect_angry	detect_happy_then_angry	CONG	4	0	42AAvsN.jpg	100	-100	0	1	1	3336
12	44	-50	detect_angry	detect_happy_then_angry	CONG	3	0	32AAvsN.jpg	100	-100	0	1	0	395
12	44	-50	detect_angry	detect_happy_then_angry	CONG	3	0	32AAvsN.jpg	100	-100	0	2	1	1307
12	44	-50	detect_angry	detect_happy_then_angry	CONG	3	0	32AAvsN.jpg	100	-100	0	4	1	1359
12	45	-50	detect_angry	detect_happy_then_angry	CONG	1	0	12AAvsN.jpg	100	-100	0	1	0	572
12	45	-50	detect_angry	detect_happy_then_angry	CONG	1	0	12AAvsN.jpg	100	-100	0	2	1	2642
12	46	-50	detect_angry	detect_happy_then_angry	INCONG	6	1	66NvsAA.jpg	100	-100	1	1	0	236
12	46	-50	detect_angry	detect_happy_then_angry	INCONG	6	1	66NvsAA.jpg	100	-100	1	2	1	2987
12	47	50	detect_angry	detect_happy_then_angry	CONG	5	1	54NvsHH.jpg	0	0	0	2	0	197
12	47	50	detect_angry	detect_happy_then_angry	CONG	5	1	54NvsHH.jpg	0	0	0	3	1	2442
12	48	-50	detect_angry	detect_happy_then_angry	CONG	8	1	82AAvsN.jpg	100	-100	0	1	1	379
12	48	-50	detect_angry	detect_happy_then_angry	CONG	8	1	82AAvsN.jpg	100	-100	0	2	0	450
12	48	-50	detect_angry	detect_happy_then_angry	CONG	8	1	82AAvsN.jpg	100	-100	0	3	0	450
12	48	-50	detect_angry	detect_happy_then_angry	CONG	8	1	82AAvsN.jpg	100	-100	0	4	1	2581
12	49	50	detect_angry	detect_happy_then_angry	INCONG	6	1	68HHvsN.jpg	0	0	1	1	0	163
12	49	50	detect_angry	detect_happy_then_angry	INCONG	6	1	68HHvsN.jpg	0	0	1	2	1	3032
12	50	-50	detect_angry	detect_happy_then_angry	INCONG	7	1	76NvsAA.jpg	100	-100	1	1	0	263
12	50	-50	detect_angry	detect_happy_then_angry	INCONG	7	1	76NvsAA.jpg	100	-100	1	2	1	2925
12	51	-50	detect_angry	detect_happy_then_angry	CONG	7	1	72AAvsN.jpg	100	-100	0	1	1	3280
12	52	50	detect_angry	detect_happy_then_angry	INCONG	3	0	38HHvsN.jpg	0	0	1	1	0	161
12	52	50	detect_angry	detect_happy_then_angry	INCONG	3	0	38HHvsN.jpg	0	0	1	2	1	3025
12	53	-50	detect_angry	detect_happy_then_angry	INCONG	3	0	36NvsAA.jpg	100	-100	1	1	0	408
12	53	-50	detect_angry	detect_happy_then_angry	INCONG	3	0	36NvsAA.jpg	100	-100	1	2	0	408
12	53	-50	detect_angry	detect_happy_then_angry	INCONG	3	0	36NvsAA.jpg	100	-100	1	3	1	2817
12	54	50	detect_angry	detect_happy_then_angry	INCONG	4	0	48HHvsN.jpg	0	0	1	1	0	235
12	54	50	detect_angry	detect_happy_then_angry	INCONG	4	0	48HHvsN.jpg	0	0	1	2	1	2971
12	55	-50	detect_angry	detect_happy_then_angry	INCONG	4	0	46NvsAA.jpg	100	-100	1	1	0	306
12	55	-50	detect_angry	detect_happy_then_angry	INCONG	4	0	46NvsAA.jpg	100	-100	1	2	1	2891
12	56	50	detect_angry	detect_happy_then_angry	INCONG	7	1	78HHvsN.jpg	0	0	1	1	0	171
12	56	50	detect_angry	detect_happy_then_angry	INCONG	7	1	78HHvsN.jpg	0	0	1	2	1	2752
12	57	50	detect_angry	detect_happy_then_angry	CONG	1	0	14NvsHH.jpg	0	0	0	1	1	3350
12	58	50	detect_angry	detect_happy_then_angry	INCONG	2	0	28HHvsN.jpg	0	0	1	1	0	157
12	58	50	detect_angry	detect_happy_then_angry	INCONG	2	0	28HHvsN.jpg	0	0	1	2	1	3216
12	60	-50	detect_angry	detect_happy_then_angry	CONG	5	1	52AAvsN.jpg	100	-100	0	1	1	407
12	60	-50	detect_angry	detect_happy_then_angry	CONG	5	1	52AAvsN.jpg	100	-100	0	2	0	249
12	60	-50	detect_angry	detect_happy_then_angry	CONG	5	1	52AAvsN.jpg	100	-100	0	3	1	2443
12	61	-50	detect_angry	detect_happy_then_angry	CONG	6	1	62AAvsN.jpg	100	-100	0	1	0	579
12	61	-50	detect_angry	detect_happy_then_angry	CONG	6	1	62AAvsN.jpg	100	-100	0	2	0	579
12	61	-50	detect_angry	detect_happy_then_angry	CONG	6	1	62AAvsN.jpg	100	-100	0	3	1	2737
12	62	-50	detect_angry	detect_happy_then_angry	INCONG	2	0	26NvsAA.jpg	100	-100	1	1	0	728
12	62	-50	detect_angry	detect_happy_then_angry	INCONG	2	0	26NvsAA.jpg	100	-100	1	2	1	2529
12	63	50	detect_angry	detect_happy_then_angry	CONG	8	1	84NvsHH.jpg	0	0	0	1	1	3302
12	64	50	detect_angry	detect_happy_then_angry	CONG	3	0	34NvsHH.jpg	0	0	0	1	1	3407
12	65	50	detect_angry	detect_happy_then_angry	INCONG	1	0	18HHvsN.jpg	0	0	1	1	1	3091
13	1	-50	detect_angry	detect_angry_then_happy	INCONG	3	0	36NvsAA.jpg	100	-100	1	1	1	178
13	1	-50	detect_angry	detect_angry_then_happy	INCONG	3	0	36NvsAA.jpg	100	-100	1	2	1	2767
13	3	50	detect_angry	detect_angry_then_happy	INCONG	8	1	88HHvsN.jpg	0	0	1	1	1	117
13	3	50	detect_angry	detect_angry_then_happy	INCONG	8	1	88HHvsN.jpg	0	0	1	2	1	2784
13	4	50	detect_angry	detect_angry_then_happy	CONG	8	1	84NvsHH.jpg	0	0	0	1	0	572
13	4	50	detect_angry	detect_angry_then_happy	CONG	8	1	84NvsHH.jpg	0	0	0	2	1	1607
13	5	-50	detect_angry	detect_angry_then_happy	CONG	1	0	12AAvsN.jpg	100	-100	0	1	0	194
13	5	-50	detect_angry	detect_angry_then_happy	CONG	1	0	12AAvsN.jpg	100	-100	0	2	1	2359
13	6	-50	detect_angry	detect_angry_then_happy	INCONG	8	1	86NvsAA.jpg	100	-100	1	1	1	3406
13	7	50	detect_angry	detect_angry_then_happy	INCONG	1	0	18HHvsN.jpg	0	0	1	1	1	1802
13	7	50	detect_angry	detect_angry_then_happy	INCONG	1	0	18HHvsN.jpg	0	0	1	4	1	847
13	8	50	detect_angry	detect_angry_then_happy	CONG	5	1	54NvsHH.jpg	0	0	0	1	1	3006
13	9	50	detect_angry	detect_angry_then_happy	CONG	1	0	14NvsHH.jpg	0	0	0	1	1	3332
13	10	50	detect_angry	detect_angry_then_happy	INCONG	4	0	48HHvsN.jpg	0	0	1	1	1	2348
13	10	50	detect_angry	detect_angry_then_happy	INCONG	4	0	48HHvsN.jpg	0	0	1	2	0	235
13	10	50	detect_angry	detect_angry_then_happy	INCONG	4	0	48HHvsN.jpg	0	0	1	3	1	823
13	11	-50	detect_angry	detect_angry_then_happy	CONG	2	0	22AAvsN.jpg	100	-100	0	1	0	155
13	11	-50	detect_angry	detect_angry_then_happy	CONG	2	0	22AAvsN.jpg	100	-100	0	2	1	2830
13	12	50	detect_angry	detect_angry_then_happy	CONG	6	1	64NvsHH.jpg	0	0	0	1	0	180
13	12	50	detect_angry	detect_angry_then_happy	CONG	6	1	64NvsHH.jpg	0	0	0	2	1	3130
13	13	-50	detect_angry	detect_angry_then_happy	CONG	3	0	32AAvsN.jpg	100	-100	0	1	0	158
13	13	-50	detect_angry	detect_angry_then_happy	CONG	3	0	32AAvsN.jpg	100	-100	0	2	1	2706
13	14	-50	detect_angry	detect_angry_then_happy	INCONG	1	0	16NvsAA.jpg	100	-100	1	1	1	2881
13	15	50	detect_angry	detect_angry_then_happy	CONG	7	1	74NvsHH.jpg	0	0	0	1	1	204
13	15	50	detect_angry	detect_angry_then_happy	CONG	7	1	74NvsHH.jpg	0	0	0	2	1	2091
13	16	50	detect_angry	detect_angry_then_happy	INCONG	3	0	38HHvsN.jpg	0	0	1	1	1	2978
13	19	-50	detect_angry	detect_angry_then_happy	CONG	5	1	52AAvsN.jpg	100	-100	0	1	0	152
13	19	-50	detect_angry	detect_angry_then_happy	CONG	5	1	52AAvsN.jpg	100	-100	0	2	1	2910
13	20	50	detect_angry	detect_angry_then_happy	INCONG	5	1	58HHvsN.jpg	0	0	1	2	0	254
13	20	50	detect_angry	detect_angry_then_happy	INCONG	5	1	58HHvsN.jpg	0	0	1	3	1	2377
13	21	50	detect_angry	detect_angry_then_happy	INCONG	2	0	28HHvsN.jpg	0	0	1	1	1	275
13	21	50	detect_angry	detect_angry_then_happy	INCONG	2	0	28HHvsN.jpg	0	0	1	2	0	349
13	21	50	detect_angry	detect_angry_then_happy	INCONG	2	0	28HHvsN.jpg	0	0	1	3	1	2755
13	22	-50	detect_angry	detect_angry_then_happy	INCONG	2	0	26NvsAA.jpg	100	-100	1	1	1	116
13	22	-50	detect_angry	detect_angry_then_happy	INCONG	2	0	26NvsAA.jpg	100	-100	1	2	0	400
13	22	-50	detect_angry	detect_angry_then_happy	INCONG	2	0	26NvsAA.jpg	100	-100	1	3	0	400
13	22	-50	detect_angry	detect_angry_then_happy	INCONG	2	0	26NvsAA.jpg	100	-100	1	4	1	2865
13	23	50	detect_angry	detect_angry_then_happy	CONG	3	0	34NvsHH.jpg	0	0	0	1	1	2859
13	24	-50	detect_angry	detect_angry_then_happy	INCONG	7	1	76NvsAA.jpg	100	-100	1	1	1	3199
13	25	50	detect_angry	detect_angry_then_happy	CONG	2	0	24NvsHH.jpg	0	0	0	1	0	312
13	25	50	detect_angry	detect_angry_then_happy	CONG	2	0	24NvsHH.jpg	0	0	0	2	1	2794
13	26	50	detect_angry	detect_angry_then_happy	INCONG	6	1	68HHvsN.jpg	0	0	1	1	1	3235
13	27	-50	detect_angry	detect_angry_then_happy	CONG	8	1	82AAvsN.jpg	100	-100	0	1	1	3267
13	28	50	detect_angry	detect_angry_then_happy	INCONG	7	1	78HHvsN.jpg	0	0	1	1	1	3324
13	29	-50	detect_angry	detect_angry_then_happy	CONG	6	1	62AAvsN.jpg	100	-100	0	1	1	2740
13	30	-50	detect_angry	detect_angry_then_happy	INCONG	4	0	46NvsAA.jpg	100	-100	1	1	1	981
13	30	-50	detect_angry	detect_angry_then_happy	INCONG	4	0	46NvsAA.jpg	100	-100	1	2	1	439
13	30	-50	detect_angry	detect_angry_then_happy	INCONG	4	0	46NvsAA.jpg	100	-100	1	3	1	1475
13	31	50	detect_angry	detect_angry_then_happy	CONG	4	0	44NvsHH.jpg	0	0	0	1	0	143
13	31	50	detect_angry	detect_angry_then_happy	CONG	4	0	44NvsHH.jpg	0	0	0	2	1	3197
13	32	-50	detect_angry	detect_angry_then_happy	CONG	7	1	72AAvsN.jpg	100	-100	0	1	0	401
13	32	-50	detect_angry	detect_angry_then_happy	CONG	7	1	72AAvsN.jpg	100	-100	0	2	1	541
13	32	-50	detect_angry	detect_angry_then_happy	CONG	7	1	72AAvsN.jpg	100	-100	0	3	1	1546
13	33	-50	detect_angry	detect_angry_then_happy	INCONG	6	1	66NvsAA.jpg	100	-100	1	1	1	3327
13	34	-50	detect_angry	detect_angry_then_happy	INCONG	5	1	56NvsAA.jpg	100	-100	1	1	0	699
13	34	-50	detect_angry	detect_angry_then_happy	INCONG	5	1	56NvsAA.jpg	100	-100	1	2	0	699
13	34	-50	detect_angry	detect_angry_then_happy	INCONG	5	1	56NvsAA.jpg	100	-100	1	3	1	2654
13	35	-50	detect_angry	detect_angry_then_happy	CONG	4	0	42AAvsN.jpg	100	-100	0	1	1	3239
13	38	50	detect_happy	detect_angry_then_happy	INCONG	1	0	18HHvsN.jpg	100	100	0	1	0	300
13	38	50	detect_happy	detect_angry_then_happy	INCONG	1	0	18HHvsN.jpg	100	100	0	2	1	2799
13	39	50	detect_happy	detect_angry_then_happy	CONG	6	1	64NvsHH.jpg	100	100	1	1	1	204
13	39	50	detect_happy	detect_angry_then_happy	CONG	6	1	64NvsHH.jpg	100	100	1	2	0	462
13	39	50	detect_happy	detect_angry_then_happy	CONG	6	1	64NvsHH.jpg	100	100	1	3	1	2616
13	40	-50	detect_happy	detect_angry_then_happy	INCONG	5	1	56NvsAA.jpg	0	0	0	1	1	529
13	40	-50	detect_happy	detect_angry_then_happy	INCONG	5	1	56NvsAA.jpg	0	0	0	3	0	391
13	40	-50	detect_happy	detect_angry_then_happy	INCONG	5	1	56NvsAA.jpg	0	0	0	4	1	2016
13	41	-50	detect_happy	detect_angry_then_happy	INCONG	7	1	76NvsAA.jpg	0	0	0	1	0	303
13	41	-50	detect_happy	detect_angry_then_happy	INCONG	7	1	76NvsAA.jpg	0	0	0	2	1	2930
13	42	50	detect_happy	detect_angry_then_happy	CONG	3	0	34NvsHH.jpg	100	100	1	1	1	3301
13	43	50	detect_happy	detect_angry_then_happy	INCONG	4	0	48HHvsN.jpg	100	100	0	1	1	2803
13	44	50	detect_happy	detect_angry_then_happy	CONG	8	1	84NvsHH.jpg	100	100	1	1	1	2889
13	45	50	detect_happy	detect_angry_then_happy	INCONG	8	1	88HHvsN.jpg	100	100	0	1	1	739
13	45	50	detect_happy	detect_angry_then_happy	INCONG	8	1	88HHvsN.jpg	100	100	0	3	1	1052
13	46	-50	detect_happy	detect_angry_then_happy	CONG	1	0	12AAvsN.jpg	0	0	1	2	0	400
13	46	-50	detect_happy	detect_angry_then_happy	CONG	1	0	12AAvsN.jpg	0	0	1	3	0	400
13	46	-50	detect_happy	detect_angry_then_happy	CONG	1	0	12AAvsN.jpg	0	0	1	4	1	1302
13	47	-50	detect_happy	detect_angry_then_happy	CONG	7	1	72AAvsN.jpg	0	0	1	1	1	157
13	47	-50	detect_happy	detect_angry_then_happy	CONG	7	1	72AAvsN.jpg	0	0	1	2	0	382
13	47	-50	detect_happy	detect_angry_then_happy	CONG	7	1	72AAvsN.jpg	0	0	1	3	0	382
13	47	-50	detect_happy	detect_angry_then_happy	CONG	7	1	72AAvsN.jpg	0	0	1	4	1	471
13	47	-50	detect_happy	detect_angry_then_happy	CONG	7	1	72AAvsN.jpg	0	0	1	5	1	623
13	48	50	detect_happy	detect_angry_then_happy	INCONG	5	1	58HHvsN.jpg	100	100	0	1	1	320
13	48	50	detect_happy	detect_angry_then_happy	INCONG	5	1	58HHvsN.jpg	100	100	0	2	0	332
13	48	50	detect_happy	detect_angry_then_happy	INCONG	5	1	58HHvsN.jpg	100	100	0	3	1	2482
13	49	-50	detect_happy	detect_angry_then_happy	INCONG	4	0	46NvsAA.jpg	0	0	0	1	1	222
13	49	-50	detect_happy	detect_angry_then_happy	INCONG	4	0	46NvsAA.jpg	0	0	0	2	0	273
13	49	-50	detect_happy	detect_angry_then_happy	INCONG	4	0	46NvsAA.jpg	0	0	0	3	1	2642
13	50	-50	detect_happy	detect_angry_then_happy	CONG	4	0	42AAvsN.jpg	0	0	1	1	1	520
13	50	-50	detect_happy	detect_angry_then_happy	CONG	4	0	42AAvsN.jpg	0	0	1	2	0	235
13	50	-50	detect_happy	detect_angry_then_happy	CONG	4	0	42AAvsN.jpg	0	0	1	3	1	2504
13	51	50	detect_happy	detect_angry_then_happy	INCONG	3	0	38HHvsN.jpg	100	100	0	1	1	3244
13	52	-50	detect_happy	detect_angry_then_happy	INCONG	1	0	16NvsAA.jpg	0	0	0	1	1	3305
13	53	50	detect_happy	detect_angry_then_happy	CONG	2	0	24NvsHH.jpg	100	100	1	1	1	3280
13	54	-50	detect_happy	detect_angry_then_happy	CONG	6	1	62AAvsN.jpg	0	0	1	1	0	195
13	54	-50	detect_happy	detect_angry_then_happy	CONG	6	1	62AAvsN.jpg	0	0	1	2	1	3167
13	55	-50	detect_happy	detect_angry_then_happy	INCONG	2	0	26NvsAA.jpg	0	0	0	1	0	182
13	55	-50	detect_happy	detect_angry_then_happy	INCONG	2	0	26NvsAA.jpg	0	0	0	2	1	3150
13	56	-50	detect_happy	detect_angry_then_happy	INCONG	3	0	36NvsAA.jpg	0	0	0	1	0	208
13	56	-50	detect_happy	detect_angry_then_happy	INCONG	3	0	36NvsAA.jpg	0	0	0	2	1	1338
13	56	-50	detect_happy	detect_angry_then_happy	INCONG	3	0	36NvsAA.jpg	0	0	0	5	0	374
13	56	-50	detect_happy	detect_angry_then_happy	INCONG	3	0	36NvsAA.jpg	0	0	0	6	1	1255
13	57	50	detect_happy	detect_angry_then_happy	CONG	1	0	14NvsHH.jpg	100	100	1	1	1	3320
13	58	-50	detect_happy	detect_angry_then_happy	CONG	2	0	22AAvsN.jpg	0	0	1	1	1	125
13	58	-50	detect_happy	detect_angry_then_happy	CONG	2	0	22AAvsN.jpg	0	0	1	2	0	423
13	58	-50	detect_happy	detect_angry_then_happy	CONG	2	0	22AAvsN.jpg	0	0	1	3	0	423
13	58	-50	detect_happy	detect_angry_then_happy	CONG	2	0	22AAvsN.jpg	0	0	1	4	1	2057
13	59	-50	detect_happy	detect_angry_then_happy	INCONG	8	1	86NvsAA.jpg	0	0	0	1	1	2008
13	59	-50	detect_happy	detect_angry_then_happy	INCONG	8	1	86NvsAA.jpg	0	0	0	3	0	223
13	59	-50	detect_happy	detect_angry_then_happy	INCONG	8	1	86NvsAA.jpg	0	0	0	4	1	650
13	60	-50	detect_happy	detect_angry_then_happy	INCONG	6	1	66NvsAA.jpg	0	0	0	1	0	351
13	60	-50	detect_happy	detect_angry_then_happy	INCONG	6	1	66NvsAA.jpg	0	0	0	2	1	2905
13	61	-50	detect_happy	detect_angry_then_happy	CONG	5	1	52AAvsN.jpg	0	0	1	1	1	3272
13	62	50	detect_happy	detect_angry_then_happy	CONG	5	1	54NvsHH.jpg	100	100	1	1	0	777
13	62	50	detect_happy	detect_angry_then_happy	CONG	5	1	54NvsHH.jpg	100	100	1	2	1	2596
13	63	50	detect_happy	detect_angry_then_happy	CONG	4	0	44NvsHH.jpg	100	100	1	1	1	3267
13	64	50	detect_happy	detect_angry_then_happy	INCONG	2	0	28HHvsN.jpg	100	100	0	1	1	3256
13	65	-50	detect_happy	detect_angry_then_happy	CONG	3	0	32AAvsN.jpg	0	0	1	1	1	776
13	65	-50	detect_happy	detect_angry_then_happy	CONG	3	0	32AAvsN.jpg	0	0	1	2	0	301
13	65	-50	detect_happy	detect_angry_then_happy	CONG	3	0	32AAvsN.jpg	0	0	1	3	1	2085
13	66	50	detect_happy	detect_angry_then_happy	CONG	7	1	74NvsHH.jpg	100	100	1	1	1	3248
13	67	50	detect_happy	detect_angry_then_happy	INCONG	7	1	78HHvsN.jpg	100	100	0	1	1	1201
13	67	50	detect_happy	detect_angry_then_happy	INCONG	7	1	78HHvsN.jpg	100	100	0	4	1	1667
13	68	-50	detect_happy	detect_angry_then_happy	CONG	8	1	82AAvsN.jpg	0	0	1	1	0	207
13	68	-50	detect_happy	detect_angry_then_happy	CONG	8	1	82AAvsN.jpg	0	0	1	2	1	2719
13	69	50	detect_happy	detect_angry_then_happy	INCONG	6	1	68HHvsN.jpg	100	100	0	1	1	945
13	69	50	detect_happy	detect_angry_then_happy	INCONG	6	1	68HHvsN.jpg	100	100	0	4	1	1786
14	1	-50	detect_happy	detect_happy_then_angry	INCONG	1	0	16NvsAA.jpg	0	0	0	1	1	336
14	1	-50	detect_happy	detect_happy_then_angry	INCONG	1	0	16NvsAA.jpg	0	0	0	2	0	478
14	1	-50	detect_happy	detect_happy_then_angry	INCONG	1	0	16NvsAA.jpg	0	0	0	3	1	2515
14	2	50	detect_happy	detect_happy_then_angry	CONG	2	0	24NvsHH.jpg	100	100	1	1	0	195
14	2	50	detect_happy	detect_happy_then_angry	CONG	2	0	24NvsHH.jpg	100	100	1	2	1	3199
14	3	-50	detect_happy	detect_happy_then_angry	INCONG	2	0	26NvsAA.jpg	0	0	0	1	1	316
14	3	-50	detect_happy	detect_happy_then_angry	INCONG	2	0	26NvsAA.jpg	0	0	0	2	0	278
14	3	-50	detect_happy	detect_happy_then_angry	INCONG	2	0	26NvsAA.jpg	0	0	0	3	1	2592
14	4	-50	detect_happy	detect_happy_then_angry	INCONG	7	1	76NvsAA.jpg	0	0	0	1	1	351
14	4	-50	detect_happy	detect_happy_then_angry	INCONG	7	1	76NvsAA.jpg	0	0	0	2	0	251
14	4	-50	detect_happy	detect_happy_then_angry	INCONG	7	1	76NvsAA.jpg	0	0	0	3	1	2599
14	5	-50	detect_happy	detect_happy_then_angry	CONG	7	1	72AAvsN.jpg	0	0	1	1	0	326
14	5	-50	detect_happy	detect_happy_then_angry	CONG	7	1	72AAvsN.jpg	0	0	1	2	1	2907
14	6	50	detect_happy	detect_happy_then_angry	INCONG	1	0	18HHvsN.jpg	100	100	0	1	1	167
14	6	50	detect_happy	detect_happy_then_angry	INCONG	1	0	18HHvsN.jpg	100	100	0	2	0	241
14	6	50	detect_happy	detect_happy_then_angry	INCONG	1	0	18HHvsN.jpg	100	100	0	3	1	2867
14	7	50	detect_happy	detect_happy_then_angry	CONG	6	1	64NvsHH.jpg	100	100	1	1	0	206
14	7	50	detect_happy	detect_happy_then_angry	CONG	6	1	64NvsHH.jpg	100	100	1	2	1	3030
14	8	50	detect_happy	detect_happy_then_angry	INCONG	7	1	78HHvsN.jpg	100	100	0	1	1	3283
14	9	50	detect_happy	detect_happy_then_angry	CONG	3	0	34NvsHH.jpg	100	100	1	1	1	3267
14	10	-50	detect_happy	detect_happy_then_angry	CONG	4	0	42AAvsN.jpg	0	0	1	1	0	250
14	10	-50	detect_happy	detect_happy_then_angry	CONG	4	0	42AAvsN.jpg	0	0	1	2	1	3054
14	11	50	detect_happy	detect_happy_then_angry	INCONG	6	1	68HHvsN.jpg	100	100	0	1	1	1157
14	11	50	detect_happy	detect_happy_then_angry	INCONG	6	1	68HHvsN.jpg	100	100	0	3	0	318
14	11	50	detect_happy	detect_happy_then_angry	INCONG	6	1	68HHvsN.jpg	100	100	0	4	1	1692
14	12	50	detect_happy	detect_happy_then_angry	CONG	1	0	14NvsHH.jpg	100	100	1	1	0	200
14	12	50	detect_happy	detect_happy_then_angry	CONG	1	0	14NvsHH.jpg	100	100	1	2	1	2969
14	13	-50	detect_happy	detect_happy_then_angry	INCONG	5	1	56NvsAA.jpg	0	0	0	1	1	340
14	13	-50	detect_happy	detect_happy_then_angry	INCONG	5	1	56NvsAA.jpg	0	0	0	2	0	456
14	13	-50	detect_happy	detect_happy_then_angry	INCONG	5	1	56NvsAA.jpg	0	0	0	3	1	2552
14	14	50	detect_happy	detect_happy_then_angry	CONG	7	1	74NvsHH.jpg	100	100	1	1	0	153
14	14	50	detect_happy	detect_happy_then_angry	CONG	7	1	74NvsHH.jpg	100	100	1	2	1	3133
14	15	50	detect_happy	detect_happy_then_angry	CONG	8	1	84NvsHH.jpg	100	100	1	1	0	178
14	15	50	detect_happy	detect_happy_then_angry	CONG	8	1	84NvsHH.jpg	100	100	1	2	1	3067
14	16	-50	detect_happy	detect_happy_then_angry	CONG	3	0	32AAvsN.jpg	0	0	1	1	0	267
14	16	-50	detect_happy	detect_happy_then_angry	CONG	3	0	32AAvsN.jpg	0	0	1	2	1	2630
14	17	-50	detect_happy	detect_happy_then_angry	INCONG	4	0	46NvsAA.jpg	0	0	0	1	1	310
14	17	-50	detect_happy	detect_happy_then_angry	INCONG	4	0	46NvsAA.jpg	0	0	0	2	0	271
14	17	-50	detect_happy	detect_happy_then_angry	INCONG	4	0	46NvsAA.jpg	0	0	0	3	1	2650
14	18	50	detect_happy	detect_happy_then_angry	CONG	4	0	44NvsHH.jpg	100	100	1	1	0	230
14	18	50	detect_happy	detect_happy_then_angry	CONG	4	0	44NvsHH.jpg	100	100	1	2	1	2981
14	19	50	detect_happy	detect_happy_then_angry	CONG	5	1	54NvsHH.jpg	100	100	1	1	0	586
14	19	50	detect_happy	detect_happy_then_angry	CONG	5	1	54NvsHH.jpg	100	100	1	2	0	586
14	19	50	detect_happy	detect_happy_then_angry	CONG	5	1	54NvsHH.jpg	100	100	1	3	0	21
14	19	50	detect_happy	detect_happy_then_angry	CONG	5	1	54NvsHH.jpg	100	100	1	4	1	208
14	19	50	detect_happy	detect_happy_then_angry	CONG	5	1	54NvsHH.jpg	100	100	1	5	0	695
14	19	50	detect_happy	detect_happy_then_angry	CONG	5	1	54NvsHH.jpg	100	100	1	6	0	695
14	19	50	detect_happy	detect_happy_then_angry	CONG	5	1	54NvsHH.jpg	100	100	1	7	1	562
14	19	50	detect_happy	detect_happy_then_angry	CONG	5	1	54NvsHH.jpg	100	100	1	9	0	254
14	19	50	detect_happy	detect_happy_then_angry	CONG	5	1	54NvsHH.jpg	100	100	1	10	1	1123
14	20	-50	detect_happy	detect_happy_then_angry	INCONG	3	0	36NvsAA.jpg	0	0	0	1	0	356
14	20	-50	detect_happy	detect_happy_then_angry	INCONG	3	0	36NvsAA.jpg	0	0	0	2	0	356
14	20	-50	detect_happy	detect_happy_then_angry	INCONG	3	0	36NvsAA.jpg	0	0	0	3	1	2767
14	21	50	detect_happy	detect_happy_then_angry	INCONG	4	0	48HHvsN.jpg	100	100	0	1	1	6011
14	22	-50	detect_happy	detect_happy_then_angry	CONG	6	1	62AAvsN.jpg	0	0	1	1	0	181
14	22	-50	detect_happy	detect_happy_then_angry	CONG	6	1	62AAvsN.jpg	0	0	1	2	1	3181
14	23	-50	detect_happy	detect_happy_then_angry	CONG	2	0	22AAvsN.jpg	0	0	1	1	0	273
14	23	-50	detect_happy	detect_happy_then_angry	CONG	2	0	22AAvsN.jpg	0	0	1	2	0	273
14	23	-50	detect_happy	detect_happy_then_angry	CONG	2	0	22AAvsN.jpg	0	0	1	3	1	3016
14	24	-50	detect_happy	detect_happy_then_angry	INCONG	8	1	86NvsAA.jpg	0	0	0	1	1	3268
14	25	-50	detect_happy	detect_happy_then_angry	CONG	8	1	82AAvsN.jpg	0	0	1	1	0	242
14	25	-50	detect_happy	detect_happy_then_angry	CONG	8	1	82AAvsN.jpg	0	0	1	2	1	2688
14	26	50	detect_happy	detect_happy_then_angry	INCONG	2	0	28HHvsN.jpg	100	100	0	1	1	3208
14	27	-50	detect_happy	detect_happy_then_angry	INCONG	6	1	66NvsAA.jpg	0	0	0	1	1	3240
14	28	50	detect_happy	detect_happy_then_angry	INCONG	3	0	38HHvsN.jpg	100	100	0	1	1	3212
14	29	50	detect_happy	detect_happy_then_angry	INCONG	5	1	58HHvsN.jpg	100	100	0	1	1	366
14	29	50	detect_happy	detect_happy_then_angry	INCONG	5	1	58HHvsN.jpg	100	100	0	2	0	262
14	29	50	detect_happy	detect_happy_then_angry	INCONG	5	1	58HHvsN.jpg	100	100	0	3	1	2494
14	30	50	detect_happy	detect_happy_then_angry	INCONG	8	1	88HHvsN.jpg	100	100	0	1	1	1064
14	30	50	detect_happy	detect_happy_then_angry	INCONG	8	1	88HHvsN.jpg	100	100	0	3	1	1933
14	31	-50	detect_happy	detect_happy_then_angry	CONG	1	0	12AAvsN.jpg	0	0	1	1	0	314
14	31	-50	detect_happy	detect_happy_then_angry	CONG	1	0	12AAvsN.jpg	0	0	1	2	1	2875
14	32	-50	detect_happy	detect_happy_then_angry	CONG	5	1	52AAvsN.jpg	0	0	1	1	0	246
14	32	-50	detect_happy	detect_happy_then_angry	CONG	5	1	52AAvsN.jpg	0	0	1	2	1	3039
14	33	50	detect_angry	detect_happy_then_angry	CONG	1	0	14NvsHH.jpg	0	0	0	1	1	383
14	33	50	detect_angry	detect_happy_then_angry	CONG	1	0	14NvsHH.jpg	0	0	0	3	0	390
14	33	50	detect_angry	detect_happy_then_angry	CONG	1	0	14NvsHH.jpg	0	0	0	4	0	390
14	33	50	detect_angry	detect_happy_then_angry	CONG	1	0	14NvsHH.jpg	0	0	0	5	0	390
14	33	50	detect_angry	detect_happy_then_angry	CONG	1	0	14NvsHH.jpg	0	0	0	6	1	2170
14	34	50	detect_angry	detect_happy_then_angry	INCONG	8	1	88HHvsN.jpg	0	0	1	1	0	144
14	34	50	detect_angry	detect_happy_then_angry	INCONG	8	1	88HHvsN.jpg	0	0	1	2	1	3098
14	35	-50	detect_angry	detect_happy_then_angry	INCONG	5	1	56NvsAA.jpg	100	-100	1	1	0	953
14	35	-50	detect_angry	detect_happy_then_angry	INCONG	5	1	56NvsAA.jpg	100	-100	1	2	0	953
14	35	-50	detect_angry	detect_happy_then_angry	INCONG	5	1	56NvsAA.jpg	100	-100	1	3	1	2244
14	36	50	detect_angry	detect_happy_then_angry	INCONG	5	1	58HHvsN.jpg	0	0	1	1	0	300
14	36	50	detect_angry	detect_happy_then_angry	INCONG	5	1	58HHvsN.jpg	0	0	1	2	1	2901
14	37	-50	detect_angry	detect_happy_then_angry	INCONG	2	0	26NvsAA.jpg	100	-100	1	1	0	518
14	37	-50	detect_angry	detect_happy_then_angry	INCONG	2	0	26NvsAA.jpg	100	-100	1	2	0	518
14	37	-50	detect_angry	detect_happy_then_angry	INCONG	2	0	26NvsAA.jpg	100	-100	1	3	1	2809
14	38	50	detect_angry	detect_happy_then_angry	CONG	7	1	74NvsHH.jpg	0	0	0	1	1	284
14	38	50	detect_angry	detect_happy_then_angry	CONG	7	1	74NvsHH.jpg	0	0	0	2	0	231
14	38	50	detect_angry	detect_happy_then_angry	CONG	7	1	74NvsHH.jpg	0	0	0	3	1	2628
14	39	50	detect_angry	detect_happy_then_angry	CONG	5	1	54NvsHH.jpg	0	0	0	1	1	527
14	39	50	detect_angry	detect_happy_then_angry	CONG	5	1	54NvsHH.jpg	0	0	0	2	0	242
14	39	50	detect_angry	detect_happy_then_angry	CONG	5	1	54NvsHH.jpg	0	0	0	3	1	2310
14	40	50	detect_angry	detect_happy_then_angry	CONG	6	1	64NvsHH.jpg	0	0	0	1	1	3320
14	41	-50	detect_angry	detect_happy_then_angry	CONG	4	0	42AAvsN.jpg	100	-100	0	1	1	629
14	41	-50	detect_angry	detect_happy_then_angry	CONG	4	0	42AAvsN.jpg	100	-100	0	3	0	406
14	41	-50	detect_angry	detect_happy_then_angry	CONG	4	0	42AAvsN.jpg	100	-100	0	4	1	1811
14	42	50	detect_angry	detect_happy_then_angry	CONG	4	0	44NvsHH.jpg	0	0	0	1	1	315
14	42	50	detect_angry	detect_happy_then_angry	CONG	4	0	44NvsHH.jpg	0	0	0	2	0	300
14	42	50	detect_angry	detect_happy_then_angry	CONG	4	0	44NvsHH.jpg	0	0	0	3	1	2840
14	43	-50	detect_angry	detect_happy_then_angry	INCONG	3	0	36NvsAA.jpg	100	-100	1	1	0	320
14	43	-50	detect_angry	detect_happy_then_angry	INCONG	3	0	36NvsAA.jpg	100	-100	1	2	1	2825
14	44	-50	detect_angry	detect_happy_then_angry	CONG	6	1	62AAvsN.jpg	100	-100	0	1	1	364
14	44	-50	detect_angry	detect_happy_then_angry	CONG	6	1	62AAvsN.jpg	100	-100	0	2	0	297
14	44	-50	detect_angry	detect_happy_then_angry	CONG	6	1	62AAvsN.jpg	100	-100	0	3	1	2540
14	45	-50	detect_angry	detect_happy_then_angry	INCONG	8	1	86NvsAA.jpg	100	-100	1	1	0	378
14	45	-50	detect_angry	detect_happy_then_angry	INCONG	8	1	86NvsAA.jpg	100	-100	1	2	1	2871
14	46	50	detect_angry	detect_happy_then_angry	INCONG	2	0	28HHvsN.jpg	0	0	1	1	0	363
14	46	50	detect_angry	detect_happy_then_angry	INCONG	2	0	28HHvsN.jpg	0	0	1	2	1	3346
14	47	50	detect_angry	detect_happy_then_angry	INCONG	3	0	38HHvsN.jpg	0	0	1	1	0	211
14	47	50	detect_angry	detect_happy_then_angry	INCONG	3	0	38HHvsN.jpg	0	0	1	2	1	2983
14	48	50	detect_angry	detect_happy_then_angry	CONG	2	0	24NvsHH.jpg	0	0	0	1	0	300
14	48	50	detect_angry	detect_happy_then_angry	CONG	2	0	24NvsHH.jpg	0	0	0	2	1	2826
14	49	50	detect_angry	detect_happy_then_angry	CONG	3	0	34NvsHH.jpg	0	0	0	1	1	3191
14	50	50	detect_angry	detect_happy_then_angry	INCONG	6	1	68HHvsN.jpg	0	0	1	1	0	212
14	50	50	detect_angry	detect_happy_then_angry	INCONG	6	1	68HHvsN.jpg	0	0	1	2	1	3004
14	51	-50	detect_angry	detect_happy_then_angry	CONG	8	1	82AAvsN.jpg	100	-100	0	1	1	1543
14	51	-50	detect_angry	detect_happy_then_angry	CONG	8	1	82AAvsN.jpg	100	-100	0	2	0	328
14	51	-50	detect_angry	detect_happy_then_angry	CONG	8	1	82AAvsN.jpg	100	-100	0	3	1	1297
14	52	-50	detect_angry	detect_happy_then_angry	CONG	5	1	52AAvsN.jpg	100	-100	0	1	1	1876
14	52	-50	detect_angry	detect_happy_then_angry	CONG	5	1	52AAvsN.jpg	100	-100	0	3	0	311
14	52	-50	detect_angry	detect_happy_then_angry	CONG	5	1	52AAvsN.jpg	100	-100	0	4	1	990
14	53	-50	detect_angry	detect_happy_then_angry	CONG	2	0	22AAvsN.jpg	100	-100	0	1	1	272
14	53	-50	detect_angry	detect_happy_then_angry	CONG	2	0	22AAvsN.jpg	100	-100	0	2	0	289
14	53	-50	detect_angry	detect_happy_then_angry	CONG	2	0	22AAvsN.jpg	100	-100	0	3	1	2567
14	54	-50	detect_angry	detect_happy_then_angry	INCONG	4	0	46NvsAA.jpg	100	-100	1	1	0	282
14	54	-50	detect_angry	detect_happy_then_angry	INCONG	4	0	46NvsAA.jpg	100	-100	1	2	1	2905
14	55	50	detect_angry	detect_happy_then_angry	INCONG	1	0	18HHvsN.jpg	0	0	1	1	0	210
14	55	50	detect_angry	detect_happy_then_angry	INCONG	1	0	18HHvsN.jpg	0	0	1	2	1	2960
14	56	-50	detect_angry	detect_happy_then_angry	INCONG	1	0	16NvsAA.jpg	100	-100	1	1	0	234
14	56	-50	detect_angry	detect_happy_then_angry	INCONG	1	0	16NvsAA.jpg	100	-100	1	2	1	2927
14	57	-50	detect_angry	detect_happy_then_angry	INCONG	7	1	76NvsAA.jpg	100	-100	1	1	0	166
14	57	-50	detect_angry	detect_happy_then_angry	INCONG	7	1	76NvsAA.jpg	100	-100	1	2	1	2986
14	58	-50	detect_angry	detect_happy_then_angry	INCONG	6	1	66NvsAA.jpg	100	-100	1	1	1	2106
14	58	-50	detect_angry	detect_happy_then_angry	INCONG	6	1	66NvsAA.jpg	100	-100	1	3	0	317
14	58	-50	detect_angry	detect_happy_then_angry	INCONG	6	1	66NvsAA.jpg	100	-100	1	4	1	750
14	59	50	detect_angry	detect_happy_then_angry	CONG	8	1	84NvsHH.jpg	0	0	0	1	1	126
14	59	50	detect_angry	detect_happy_then_angry	CONG	8	1	84NvsHH.jpg	0	0	0	2	0	254
14	59	50	detect_angry	detect_happy_then_angry	CONG	8	1	84NvsHH.jpg	0	0	0	3	1	2694
14	60	-50	detect_angry	detect_happy_then_angry	CONG	7	1	72AAvsN.jpg	100	-100	0	1	1	799
14	60	-50	detect_angry	detect_happy_then_angry	CONG	7	1	72AAvsN.jpg	100	-100	0	3	0	236
14	60	-50	detect_angry	detect_happy_then_angry	CONG	7	1	72AAvsN.jpg	100	-100	0	4	1	2065
14	61	-50	detect_angry	detect_happy_then_angry	CONG	1	0	12AAvsN.jpg	100	-100	0	1	1	3216
14	62	50	detect_angry	detect_happy_then_angry	INCONG	7	1	78HHvsN.jpg	0	0	1	1	0	237
14	62	50	detect_angry	detect_happy_then_angry	INCONG	7	1	78HHvsN.jpg	0	0	1	2	1	3008
14	63	50	detect_angry	detect_happy_then_angry	INCONG	4	0	48HHvsN.jpg	0	0	1	1	0	193
14	63	50	detect_angry	detect_happy_then_angry	INCONG	4	0	48HHvsN.jpg	0	0	1	2	1	2805
14	64	-50	detect_angry	detect_happy_then_angry	CONG	3	0	32AAvsN.jpg	100	-100	0	1	1	363
14	64	-50	detect_angry	detect_happy_then_angry	CONG	3	0	32AAvsN.jpg	100	-100	0	2	0	330
14	64	-50	detect_angry	detect_happy_then_angry	CONG	3	0	32AAvsN.jpg	100	-100	0	3	1	2572
15	2	50	detect_angry	detect_angry_then_happy	INCONG	8	1	88HHvsN.jpg	0	0	1	1	0	202
15	2	50	detect_angry	detect_angry_then_happy	INCONG	8	1	88HHvsN.jpg	0	0	1	2	1	3143
15	3	-50	detect_angry	detect_angry_then_happy	INCONG	2	0	26NvsAA.jpg	100	-100	1	1	0	251
15	3	-50	detect_angry	detect_angry_then_happy	INCONG	2	0	26NvsAA.jpg	100	-100	1	2	1	3012
15	4	-50	detect_angry	detect_angry_then_happy	CONG	3	0	32AAvsN.jpg	100	-100	0	1	1	242
15	4	-50	detect_angry	detect_angry_then_happy	CONG	3	0	32AAvsN.jpg	100	-100	0	2	0	309
15	4	-50	detect_angry	detect_angry_then_happy	CONG	3	0	32AAvsN.jpg	100	-100	0	3	1	2572
15	5	-50	detect_angry	detect_angry_then_happy	INCONG	5	1	56NvsAA.jpg	100	-100	1	1	0	211
15	5	-50	detect_angry	detect_angry_then_happy	INCONG	5	1	56NvsAA.jpg	100	-100	1	2	1	2913
15	6	50	detect_angry	detect_angry_then_happy	INCONG	5	1	58HHvsN.jpg	0	0	1	1	0	227
15	6	50	detect_angry	detect_angry_then_happy	INCONG	5	1	58HHvsN.jpg	0	0	1	2	1	3238
15	7	50	detect_angry	detect_angry_then_happy	INCONG	4	0	48HHvsN.jpg	0	0	1	1	0	161
15	7	50	detect_angry	detect_angry_then_happy	INCONG	4	0	48HHvsN.jpg	0	0	1	2	1	357
15	7	50	detect_angry	detect_angry_then_happy	INCONG	4	0	48HHvsN.jpg	0	0	1	4	0	233
15	7	50	detect_angry	detect_angry_then_happy	INCONG	4	0	48HHvsN.jpg	0	0	1	5	1	2421
15	8	50	detect_angry	detect_angry_then_happy	INCONG	7	1	78HHvsN.jpg	0	0	1	1	0	250
15	8	50	detect_angry	detect_angry_then_happy	INCONG	7	1	78HHvsN.jpg	0	0	1	2	1	2952
15	9	-50	detect_angry	detect_angry_then_happy	INCONG	6	1	66NvsAA.jpg	100	-100	1	1	0	252
15	9	-50	detect_angry	detect_angry_then_happy	INCONG	6	1	66NvsAA.jpg	100	-100	1	2	1	2736
15	10	-50	detect_angry	detect_angry_then_happy	CONG	7	1	72AAvsN.jpg	100	-100	0	1	1	289
15	10	-50	detect_angry	detect_angry_then_happy	CONG	7	1	72AAvsN.jpg	100	-100	0	2	0	156
15	10	-50	detect_angry	detect_angry_then_happy	CONG	7	1	72AAvsN.jpg	100	-100	0	3	1	2536
15	11	50	detect_angry	detect_angry_then_happy	CONG	2	0	24NvsHH.jpg	0	0	0	1	0	162
15	11	50	detect_angry	detect_angry_then_happy	CONG	2	0	24NvsHH.jpg	0	0	0	2	1	474
15	11	50	detect_angry	detect_angry_then_happy	CONG	2	0	24NvsHH.jpg	0	0	0	3	0	160
15	11	50	detect_angry	detect_angry_then_happy	CONG	2	0	24NvsHH.jpg	0	0	0	4	1	2492
15	12	50	detect_angry	detect_angry_then_happy	CONG	6	1	64NvsHH.jpg	0	0	0	1	1	369
15	12	50	detect_angry	detect_angry_then_happy	CONG	6	1	64NvsHH.jpg	0	0	0	3	0	184
15	12	50	detect_angry	detect_angry_then_happy	CONG	6	1	64NvsHH.jpg	0	0	0	4	1	2794
15	13	50	detect_angry	detect_angry_then_happy	CONG	3	0	34NvsHH.jpg	0	0	0	1	1	243
15	13	50	detect_angry	detect_angry_then_happy	CONG	3	0	34NvsHH.jpg	0	0	0	2	0	159
15	13	50	detect_angry	detect_angry_then_happy	CONG	3	0	34NvsHH.jpg	0	0	0	3	1	2960
15	14	-50	detect_angry	detect_angry_then_happy	INCONG	3	0	36NvsAA.jpg	100	-100	1	1	0	375
15	14	-50	detect_angry	detect_angry_then_happy	INCONG	3	0	36NvsAA.jpg	100	-100	1	2	1	252
15	14	-50	detect_angry	detect_angry_then_happy	INCONG	3	0	36NvsAA.jpg	100	-100	1	3	0	172
15	14	-50	detect_angry	detect_angry_then_happy	INCONG	3	0	36NvsAA.jpg	100	-100	1	4	1	2286
15	15	-50	detect_angry	detect_angry_then_happy	CONG	4	0	42AAvsN.jpg	100	-100	0	1	1	418
15	15	-50	detect_angry	detect_angry_then_happy	CONG	4	0	42AAvsN.jpg	100	-100	0	2	0	192
15	15	-50	detect_angry	detect_angry_then_happy	CONG	4	0	42AAvsN.jpg	100	-100	0	3	1	2738
15	16	50	detect_angry	detect_angry_then_happy	CONG	7	1	74NvsHH.jpg	0	0	0	1	0	183
15	16	50	detect_angry	detect_angry_then_happy	CONG	7	1	74NvsHH.jpg	0	0	0	2	1	2393
15	17	-50	detect_angry	detect_angry_then_happy	CONG	6	1	62AAvsN.jpg	100	-100	0	1	0	336
15	17	-50	detect_angry	detect_angry_then_happy	CONG	6	1	62AAvsN.jpg	100	-100	0	2	0	336
15	17	-50	detect_angry	detect_angry_then_happy	CONG	6	1	62AAvsN.jpg	100	-100	0	3	1	3023
15	18	-50	detect_angry	detect_angry_then_happy	INCONG	1	0	16NvsAA.jpg	100	-100	1	1	1	4549
15	19	50	detect_angry	detect_angry_then_happy	INCONG	1	0	18HHvsN.jpg	0	0	1	1	0	226
15	19	50	detect_angry	detect_angry_then_happy	INCONG	1	0	18HHvsN.jpg	0	0	1	2	1	3340
15	20	50	detect_angry	detect_angry_then_happy	INCONG	2	0	28HHvsN.jpg	0	0	1	1	0	111
15	20	50	detect_angry	detect_angry_then_happy	INCONG	2	0	28HHvsN.jpg	0	0	1	2	1	3158
15	21	-50	detect_angry	detect_angry_then_happy	CONG	8	1	82AAvsN.jpg	100	-100	0	1	1	319
15	21	-50	detect_angry	detect_angry_then_happy	CONG	8	1	82AAvsN.jpg	100	-100	0	2	0	208
15	21	-50	detect_angry	detect_angry_then_happy	CONG	8	1	82AAvsN.jpg	100	-100	0	3	1	2897
15	22	-50	detect_angry	detect_angry_then_happy	INCONG	7	1	76NvsAA.jpg	100	-100	1	1	0	170
15	22	-50	detect_angry	detect_angry_then_happy	INCONG	7	1	76NvsAA.jpg	100	-100	1	2	1	1761
15	22	-50	detect_angry	detect_angry_then_happy	INCONG	7	1	76NvsAA.jpg	100	-100	1	3	0	220
15	22	-50	detect_angry	detect_angry_then_happy	INCONG	7	1	76NvsAA.jpg	100	-100	1	4	1	1264
15	23	50	detect_angry	detect_angry_then_happy	CONG	8	1	84NvsHH.jpg	0	0	0	1	0	161
15	23	50	detect_angry	detect_angry_then_happy	CONG	8	1	84NvsHH.jpg	0	0	0	2	1	3218
15	24	-50	detect_angry	detect_angry_then_happy	INCONG	4	0	46NvsAA.jpg	100	-100	1	1	0	203
15	24	-50	detect_angry	detect_angry_then_happy	INCONG	4	0	46NvsAA.jpg	100	-100	1	2	1	3221
15	25	50	detect_angry	detect_angry_then_happy	INCONG	3	0	38HHvsN.jpg	0	0	1	1	0	207
15	25	50	detect_angry	detect_angry_then_happy	INCONG	3	0	38HHvsN.jpg	0	0	1	2	1	3193
15	26	-50	detect_angry	detect_angry_then_happy	CONG	5	1	52AAvsN.jpg	100	-100	0	1	1	472
15	26	-50	detect_angry	detect_angry_then_happy	CONG	5	1	52AAvsN.jpg	100	-100	0	2	0	263
15	26	-50	detect_angry	detect_angry_then_happy	CONG	5	1	52AAvsN.jpg	100	-100	0	3	1	2509
15	27	-50	detect_angry	detect_angry_then_happy	CONG	1	0	12AAvsN.jpg	100	-100	0	1	1	286
15	27	-50	detect_angry	detect_angry_then_happy	CONG	1	0	12AAvsN.jpg	100	-100	0	2	0	167
15	27	-50	detect_angry	detect_angry_then_happy	CONG	1	0	12AAvsN.jpg	100	-100	0	3	1	2823
15	28	-50	detect_angry	detect_angry_then_happy	INCONG	8	1	86NvsAA.jpg	100	-100	1	1	1	3364
15	29	50	detect_angry	detect_angry_then_happy	CONG	4	0	44NvsHH.jpg	0	0	0	1	1	1610
15	29	50	detect_angry	detect_angry_then_happy	CONG	4	0	44NvsHH.jpg	0	0	0	4	1	1212
15	30	50	detect_angry	detect_angry_then_happy	INCONG	6	1	68HHvsN.jpg	0	0	1	1	0	181
15	30	50	detect_angry	detect_angry_then_happy	INCONG	6	1	68HHvsN.jpg	0	0	1	2	1	3075
15	31	-50	detect_angry	detect_angry_then_happy	CONG	2	0	22AAvsN.jpg	100	-100	0	1	0	241
15	31	-50	detect_angry	detect_angry_then_happy	CONG	2	0	22AAvsN.jpg	100	-100	0	2	1	3115
15	32	50	detect_angry	detect_angry_then_happy	CONG	1	0	14NvsHH.jpg	0	0	0	1	1	3251
15	33	50	detect_angry	detect_angry_then_happy	CONG	5	1	54NvsHH.jpg	0	0	0	1	0	189
15	33	50	detect_angry	detect_angry_then_happy	CONG	5	1	54NvsHH.jpg	0	0	0	2	1	2933
15	34	50	detect_happy	detect_angry_then_happy	INCONG	4	0	48HHvsN.jpg	100	100	0	1	1	2975
15	35	50	detect_happy	detect_angry_then_happy	CONG	2	0	24NvsHH.jpg	100	100	1	1	0	251
15	35	50	detect_happy	detect_angry_then_happy	CONG	2	0	24NvsHH.jpg	100	100	1	2	1	1270
15	35	50	detect_happy	detect_angry_then_happy	CONG	2	0	24NvsHH.jpg	100	100	1	3	1	715
15	36	50	detect_happy	detect_angry_then_happy	CONG	7	1	74NvsHH.jpg	100	100	1	1	0	261
15	36	50	detect_happy	detect_angry_then_happy	CONG	7	1	74NvsHH.jpg	100	100	1	2	1	3099
15	37	-50	detect_happy	detect_angry_then_happy	INCONG	8	1	86NvsAA.jpg	0	0	0	1	1	454
15	37	-50	detect_happy	detect_angry_then_happy	INCONG	8	1	86NvsAA.jpg	0	0	0	2	0	208
15	38	-50	detect_happy	detect_angry_then_happy	CONG	4	0	42AAvsN.jpg	0	0	1	1	0	341
15	38	-50	detect_happy	detect_angry_then_happy	CONG	4	0	42AAvsN.jpg	0	0	1	2	0	341
15	38	-50	detect_happy	detect_angry_then_happy	CONG	4	0	42AAvsN.jpg	0	0	1	3	1	2743
15	39	-50	detect_happy	detect_angry_then_happy	CONG	7	1	72AAvsN.jpg	0	0	1	1	0	289
15	39	-50	detect_happy	detect_angry_then_happy	CONG	7	1	72AAvsN.jpg	0	0	1	2	1	2983
15	40	-50	detect_happy	detect_angry_then_happy	INCONG	4	0	46NvsAA.jpg	0	0	0	1	1	386
15	40	-50	detect_happy	detect_angry_then_happy	INCONG	4	0	46NvsAA.jpg	0	0	0	2	0	178
15	40	-50	detect_happy	detect_angry_then_happy	INCONG	4	0	46NvsAA.jpg	0	0	0	3	1	2699
15	41	50	detect_happy	detect_angry_then_happy	INCONG	1	0	18HHvsN.jpg	100	100	0	1	0	175
15	41	50	detect_happy	detect_angry_then_happy	INCONG	1	0	18HHvsN.jpg	100	100	0	2	1	2554
15	42	50	detect_happy	detect_angry_then_happy	INCONG	6	1	68HHvsN.jpg	100	100	0	1	1	3204
15	43	50	detect_happy	detect_angry_then_happy	CONG	3	0	34NvsHH.jpg	100	100	1	1	0	160
15	43	50	detect_happy	detect_angry_then_happy	CONG	3	0	34NvsHH.jpg	100	100	1	2	1	3023
15	44	-50	detect_happy	detect_angry_then_happy	INCONG	1	0	16NvsAA.jpg	0	0	0	1	1	242
15	44	-50	detect_happy	detect_angry_then_happy	INCONG	1	0	16NvsAA.jpg	0	0	0	2	0	210
15	44	-50	detect_happy	detect_angry_then_happy	INCONG	1	0	16NvsAA.jpg	0	0	0	3	1	2941
15	45	50	detect_happy	detect_angry_then_happy	INCONG	5	1	58HHvsN.jpg	100	100	0	1	1	2438
15	45	50	detect_happy	detect_angry_then_happy	INCONG	5	1	58HHvsN.jpg	100	100	0	3	0	386
15	45	50	detect_happy	detect_angry_then_happy	INCONG	5	1	58HHvsN.jpg	100	100	0	4	1	468
15	46	50	detect_happy	detect_angry_then_happy	CONG	4	0	44NvsHH.jpg	100	100	1	1	0	186
15	46	50	detect_happy	detect_angry_then_happy	CONG	4	0	44NvsHH.jpg	100	100	1	2	1	3082
15	48	50	detect_happy	detect_angry_then_happy	INCONG	8	1	88HHvsN.jpg	100	100	0	1	1	3363
15	49	50	detect_happy	detect_angry_then_happy	CONG	1	0	14NvsHH.jpg	100	100	1	1	1	3415
15	50	-50	detect_happy	detect_angry_then_happy	INCONG	6	1	66NvsAA.jpg	0	0	0	1	1	3326
15	51	-50	detect_happy	detect_angry_then_happy	CONG	2	0	22AAvsN.jpg	0	0	1	1	0	451
15	51	-50	detect_happy	detect_angry_then_happy	CONG	2	0	22AAvsN.jpg	0	0	1	2	1	2857
15	52	50	detect_happy	detect_angry_then_happy	INCONG	3	0	38HHvsN.jpg	100	100	0	1	1	3473
15	53	-50	detect_happy	detect_angry_then_happy	CONG	8	1	82AAvsN.jpg	0	0	1	1	0	183
15	53	-50	detect_happy	detect_angry_then_happy	CONG	8	1	82AAvsN.jpg	0	0	1	2	1	3167
15	54	-50	detect_happy	detect_angry_then_happy	CONG	6	1	62AAvsN.jpg	0	0	1	1	0	196
15	54	-50	detect_happy	detect_angry_then_happy	CONG	6	1	62AAvsN.jpg	0	0	1	2	1	2916
15	55	-50	detect_happy	detect_angry_then_happy	CONG	3	0	32AAvsN.jpg	0	0	1	1	0	194
15	55	-50	detect_happy	detect_angry_then_happy	CONG	3	0	32AAvsN.jpg	0	0	1	2	1	2860
15	56	50	detect_happy	detect_angry_then_happy	INCONG	2	0	28HHvsN.jpg	100	100	0	1	1	3288
15	57	50	detect_happy	detect_angry_then_happy	CONG	8	1	84NvsHH.jpg	100	100	1	1	1	3206
15	58	50	detect_happy	detect_angry_then_happy	INCONG	7	1	78HHvsN.jpg	100	100	0	1	1	3303
15	59	-50	detect_happy	detect_angry_then_happy	CONG	5	1	52AAvsN.jpg	0	0	1	1	0	342
15	59	-50	detect_happy	detect_angry_then_happy	CONG	5	1	52AAvsN.jpg	0	0	1	2	1	2534
15	60	50	detect_happy	detect_angry_then_happy	CONG	6	1	64NvsHH.jpg	100	100	1	1	1	3030
15	61	-50	detect_happy	detect_angry_then_happy	INCONG	5	1	56NvsAA.jpg	0	0	0	1	0	158
15	61	-50	detect_happy	detect_angry_then_happy	INCONG	5	1	56NvsAA.jpg	0	0	0	2	1	3150
15	62	-50	detect_happy	detect_angry_then_happy	INCONG	7	1	76NvsAA.jpg	0	0	0	1	0	193
15	62	-50	detect_happy	detect_angry_then_happy	INCONG	7	1	76NvsAA.jpg	0	0	0	2	1	622
15	62	-50	detect_happy	detect_angry_then_happy	INCONG	7	1	76NvsAA.jpg	0	0	0	3	0	344
15	62	-50	detect_happy	detect_angry_then_happy	INCONG	7	1	76NvsAA.jpg	0	0	0	4	1	1966
15	64	-50	detect_happy	detect_angry_then_happy	CONG	1	0	12AAvsN.jpg	0	0	1	1	0	725
15	64	-50	detect_happy	detect_angry_then_happy	CONG	1	0	12AAvsN.jpg	0	0	1	2	1	2671
15	65	50	detect_happy	detect_angry_then_happy	CONG	5	1	54NvsHH.jpg	100	100	1	1	0	158
15	65	50	detect_happy	detect_angry_then_happy	CONG	5	1	54NvsHH.jpg	100	100	1	2	1	3270
15	66	-50	detect_happy	detect_angry_then_happy	INCONG	3	0	36NvsAA.jpg	0	0	0	1	1	253
15	66	-50	detect_happy	detect_angry_then_happy	INCONG	3	0	36NvsAA.jpg	0	0	0	2	0	471
15	66	-50	detect_happy	detect_angry_then_happy	INCONG	3	0	36NvsAA.jpg	0	0	0	3	1	2389
16	1	-50	detect_happy	detect_happy_then_angry	INCONG	3	0	36NvsAA.jpg	0	0	0	1	1	229
16	1	-50	detect_happy	detect_happy_then_angry	INCONG	3	0	36NvsAA.jpg	0	0	0	2	0	475
16	1	-50	detect_happy	detect_happy_then_angry	INCONG	3	0	36NvsAA.jpg	0	0	0	3	1	1454
16	1	-50	detect_happy	detect_happy_then_angry	INCONG	3	0	36NvsAA.jpg	0	0	0	5	0	405
16	1	-50	detect_happy	detect_happy_then_angry	INCONG	3	0	36NvsAA.jpg	0	0	0	6	1	731
16	2	50	detect_happy	detect_happy_then_angry	INCONG	6	1	68HHvsN.jpg	100	100	0	1	1	246
16	2	50	detect_happy	detect_happy_then_angry	INCONG	6	1	68HHvsN.jpg	100	100	0	2	0	189
16	2	50	detect_happy	detect_happy_then_angry	INCONG	6	1	68HHvsN.jpg	100	100	0	3	1	2882
16	3	-50	detect_happy	detect_happy_then_angry	INCONG	1	0	16NvsAA.jpg	0	0	0	1	1	275
16	3	-50	detect_happy	detect_happy_then_angry	INCONG	1	0	16NvsAA.jpg	0	0	0	2	0	302
16	3	-50	detect_happy	detect_happy_then_angry	INCONG	1	0	16NvsAA.jpg	0	0	0	3	1	2617
16	4	50	detect_happy	detect_happy_then_angry	CONG	7	1	74NvsHH.jpg	100	100	1	1	1	2972
16	5	50	detect_happy	detect_happy_then_angry	INCONG	5	1	58HHvsN.jpg	100	100	0	1	1	101
16	5	50	detect_happy	detect_happy_then_angry	INCONG	5	1	58HHvsN.jpg	100	100	0	2	0	141
16	5	50	detect_happy	detect_happy_then_angry	INCONG	5	1	58HHvsN.jpg	100	100	0	3	1	1287
16	5	50	detect_happy	detect_happy_then_angry	INCONG	5	1	58HHvsN.jpg	100	100	0	4	0	207
16	5	50	detect_happy	detect_happy_then_angry	INCONG	5	1	58HHvsN.jpg	100	100	0	5	1	1846
16	6	-50	detect_happy	detect_happy_then_angry	INCONG	5	1	56NvsAA.jpg	0	0	0	1	1	232
16	6	-50	detect_happy	detect_happy_then_angry	INCONG	5	1	56NvsAA.jpg	0	0	0	2	0	744
16	6	-50	detect_happy	detect_happy_then_angry	INCONG	5	1	56NvsAA.jpg	0	0	0	3	1	2818
16	7	50	detect_happy	detect_happy_then_angry	INCONG	4	0	48HHvsN.jpg	100	100	0	1	1	2545
16	7	50	detect_happy	detect_happy_then_angry	INCONG	4	0	48HHvsN.jpg	100	100	0	3	0	98
16	7	50	detect_happy	detect_happy_then_angry	INCONG	4	0	48HHvsN.jpg	100	100	0	4	1	419
16	8	50	detect_happy	detect_happy_then_angry	CONG	6	1	64NvsHH.jpg	100	100	1	1	1	243
16	8	50	detect_happy	detect_happy_then_angry	CONG	6	1	64NvsHH.jpg	100	100	1	2	0	267
16	8	50	detect_happy	detect_happy_then_angry	CONG	6	1	64NvsHH.jpg	100	100	1	3	1	3078
16	9	50	detect_happy	detect_happy_then_angry	CONG	8	1	84NvsHH.jpg	100	100	1	1	1	3669
16	10	-50	detect_happy	detect_happy_then_angry	INCONG	6	1	66NvsAA.jpg	0	0	0	1	1	163
16	10	-50	detect_happy	detect_happy_then_angry	INCONG	6	1	66NvsAA.jpg	0	0	0	2	0	451
16	10	-50	detect_happy	detect_happy_then_angry	INCONG	6	1	66NvsAA.jpg	0	0	0	3	1	2661
16	11	-50	detect_happy	detect_happy_then_angry	CONG	4	0	42AAvsN.jpg	0	0	1	1	0	96
16	11	-50	detect_happy	detect_happy_then_angry	CONG	4	0	42AAvsN.jpg	0	0	1	2	1	3195
16	12	-50	detect_happy	detect_happy_then_angry	CONG	1	0	12AAvsN.jpg	0	0	1	1	1	52
16	12	-50	detect_happy	detect_happy_then_angry	CONG	1	0	12AAvsN.jpg	0	0	1	2	0	133
16	12	-50	detect_happy	detect_happy_then_angry	CONG	1	0	12AAvsN.jpg	0	0	1	3	1	3077
16	13	50	detect_happy	detect_happy_then_angry	INCONG	3	0	38HHvsN.jpg	100	100	0	1	0	95
16	13	50	detect_happy	detect_happy_then_angry	INCONG	3	0	38HHvsN.jpg	100	100	0	2	1	3025
16	14	-50	detect_happy	detect_happy_then_angry	CONG	2	0	22AAvsN.jpg	0	0	1	1	0	93
16	14	-50	detect_happy	detect_happy_then_angry	CONG	2	0	22AAvsN.jpg	0	0	1	2	1	3326
16	15	50	detect_happy	detect_happy_then_angry	INCONG	1	0	18HHvsN.jpg	100	100	0	1	0	403
16	15	50	detect_happy	detect_happy_then_angry	INCONG	1	0	18HHvsN.jpg	100	100	0	2	1	2874
16	16	-50	detect_happy	detect_happy_then_angry	INCONG	8	1	86NvsAA.jpg	0	0	0	1	0	328
16	16	-50	detect_happy	detect_happy_then_angry	INCONG	8	1	86NvsAA.jpg	0	0	0	2	1	2307
16	17	50	detect_happy	detect_happy_then_angry	CONG	5	1	54NvsHH.jpg	100	100	1	1	1	2187
16	17	50	detect_happy	detect_happy_then_angry	CONG	5	1	54NvsHH.jpg	100	100	1	2	0	171
16	17	50	detect_happy	detect_happy_then_angry	CONG	5	1	54NvsHH.jpg	100	100	1	3	1	828
16	18	50	detect_happy	detect_happy_then_angry	INCONG	7	1	78HHvsN.jpg	100	100	0	1	0	105
16	18	50	detect_happy	detect_happy_then_angry	INCONG	7	1	78HHvsN.jpg	100	100	0	2	1	3193
[truncated: 2,409 more rows]

## Sheet: Code_Book
Variable Code	Description
Subj	Factor variable encoding for subjects ID (1-33)
Trial	Factor variable encoding for Trials (1-64)
average_valence	Factor variable encoding for Average Emotion Intensity [-50, 50]
block	Factor variable encoding the type of task "gaze towards the happiest/angriest"
block_detection_order	Factor variable encoding the Instruction order "gaze towards the happiest/angriest"
congruency	Factor variable encoding for the Spaitial Congruency [Congruent, Incongruent)
model_number	Factor variable encoding for the Character selected from the Radboud University Nijmegen
model_sex	Factor variable encoding for the Character sex [1 = M; 0 = F]
stimulus	Factor variable encoding the stimulus name [AA = Angry, N = Neutral, HH = Happy]
target_absolute_intensity	Factor variable encoding for Absolute Emotion Intensity of the target [0, 100]
target_intensity	Factor variable encoding for Target Emotion Intensity of the target [-100, 0 , 100]
target_position	Factor variable encoding for Target Position [0 = Left, 1 = Right]
Good_fixation_count	Factor variable encoding the number of fixations within a ROI
Fix_Acc	Boolean variable encoding the fixation accuracy [1 = correct, 0 = uncorrect]
Dwell_time	Numeric variable encoding the dwell time for a given fixation
